# Supplementary material for: Common metabolic networks contribute to carbon sink strength of sorghum internodes: implications for bioenergy improvement
Source: Biotechnol Biofuels. 2019 Nov 20;12:274. doi: 10.1186/s13068-019-1612-7 (PMC6868837; doi:10.1186/s13068-019-1612-7)
Supplement: Supplementary file 2 — Additional file 2. Information of the RNA-seq samples used in this study. [file 13068_2019_1612_MOESM2_ESM.xlsx]

## Sheet: BBIO.additional file2
Additional File2. Information of the RNA-seq samples used in this study.
Dataset Number	Genotype	Tissue	Stage	Stage information	RNA-seq replicate	Sugar phenotype	Accession of sequencing data	RPKM data	Reference &
1	RIO	internode	T1	flag leaf stage	1	sweet	SRR6188852	calculated from mapping raw reads	Li et al. 2018
1	RIO	internode	T1	flag leaf stage	2	sweet	SRR6188853	calculated from mapping raw reads	Li et al. 2018
1	RIO	internode	T1	flag leaf stage	3	sweet	SRR6188854	calculated from mapping raw reads	Li et al. 2018
1	RIO	internode	T2	flowering	1	sweet	SRR6188855	calculated from mapping raw reads	Li et al. 2018
1	RIO	internode	T2	flowering	2	sweet	SRR6188848	calculated from mapping raw reads	Li et al. 2018
1	RIO	internode	T2	flowering	3	sweet	SRR6188849	calculated from mapping raw reads	Li et al. 2018
1	RIO	internode	T3	10 days after flowering	1	sweet	SRR6188850	calculated from mapping raw reads	Li et al. 2018
1	RIO	internode	T3	10 days after flowering	2	sweet	SRR6188851	calculated from mapping raw reads	Li et al. 2018
1	RIO	internode	T3	10 days after flowering	3	sweet	SRR6188846	calculated from mapping raw reads	Li et al. 2018
1	RIO	internode	T4	15 days after flowering	1	sweet	SRR6188847	calculated from mapping raw reads	Li et al. 2018
1	RIO	internode	T4	15 days after flowering	2	sweet	SRR6188828	calculated from mapping raw reads	Li et al. 2018
1	RIO	internode	T4	15 days after flowering	3	sweet	SRR6188829	calculated from mapping raw reads	Li et al. 2018
1	R9188	internode	T1	flag leaf stage	1	intermediate	SRR6188837	calculated from mapping raw reads	Li et al. 2018
1	R9188	internode	T1	flag leaf stage	2	intermediate	SRR6188836	calculated from mapping raw reads	Li et al. 2018
1	R9188	internode	T1	flag leaf stage	3	intermediate	SRR6188839	calculated from mapping raw reads	Li et al. 2018
1	R9188	internode	T2	flowering	1	intermediate	SRR6188838	calculated from mapping raw reads	Li et al. 2018
1	R9188	internode	T2	flowering	2	intermediate	SRR6188845	calculated from mapping raw reads	Li et al. 2018
1	R9188	internode	T2	flowering	3	intermediate	SRR6188844	calculated from mapping raw reads	Li et al. 2018
1	R9188	internode	T3	10 days after flowering	1	intermediate	SRR6188826	calculated from mapping raw reads	Li et al. 2018
1	R9188	internode	T3	10 days after flowering	2	intermediate	SRR6188827	calculated from mapping raw reads	Li et al. 2018
1	R9188	internode	T3	10 days after flowering	3	intermediate	SRR6188824	calculated from mapping raw reads	Li et al. 2018
1	R9188	internode	T4	15 days after flowering	1	intermediate	SRR6188825	calculated from mapping raw reads	Li et al. 2018
1	R9188	internode	T4	15 days after flowering	2	intermediate	SRR6188822	calculated from mapping raw reads	Li et al. 2018
1	R9188	internode	T4	15 days after flowering	3	intermediate	SRR6188823	calculated from mapping raw reads	Li et al. 2018
1	BTx406	internode	T1	flag leaf stage	1	non-sweet	SRR6188830	calculated from mapping raw reads	Li et al. 2018
1	BTx406	internode	T1	flag leaf stage	2	non-sweet	SRR6188831	calculated from mapping raw reads	Li et al. 2018
1	BTx406	internode	T1	flag leaf stage	3	non-sweet	SRR6188832	calculated from mapping raw reads	Li et al. 2018
1	BTx406	internode	T2	flowering	1	non-sweet	SRR6188833	calculated from mapping raw reads	Li et al. 2018
1	BTx406	internode	T2	flowering	2	non-sweet	SRR6188834	calculated from mapping raw reads	Li et al. 2018
1	BTx406	internode	T2	flowering	3	non-sweet	SRR6188835	calculated from mapping raw reads	Li et al. 2018
1	BTx406	internode	T3	10 days after flowering	1	non-sweet	SRR6188820	calculated from mapping raw reads	Li et al. 2018
1	BTx406	internode	T3	10 days after flowering	2	non-sweet	SRR6188821	calculated from mapping raw reads	Li et al. 2018
1	BTx406	internode	T3	10 days after flowering	3	non-sweet	SRR6188841	calculated from mapping raw reads	Li et al. 2018
1	BTx406	internode	T4	15 days after flowering	1	non-sweet	SRR6188840	calculated from mapping raw reads	Li et al. 2018
1	BTx406	internode	T4	15 days after flowering	2	non-sweet	SRR6188843	calculated from mapping raw reads	Li et al. 2018
1	BTx406	internode	T4	15 days after flowering	3	non-sweet	SRR6188842	calculated from mapping raw reads	Li et al. 2018
2	Della	internode	A-29	29 days before anthesis	NA *	sweet	Not available	downloaded from the supplemental data of the publication	McKinley et al. 2016
2	Della	internode	A-16	16 days before anthesis	NA	sweet	Not available	downloaded from the supplemental data of the publication	McKinley et al. 2016
2	Della	internode	A-7	7 days before anthesis	NA	sweet	Not available	downloaded from the supplemental data of the publication	McKinley et al. 2016
2	Della	internode	A0	anthesis	NA	sweet	Not available	downloaded from the supplemental data of the publication	McKinley et al. 2016
2	Della	internode	A11	11 days post anthesis	NA	sweet	Not available	downloaded from the supplemental data of the publication	McKinley et al. 2016
2	Della	internode	A25	25 days post anthesis	NA	sweet	Not available	downloaded from the supplemental data of the publication	McKinley et al. 2016
2	Della	internode	A43	43 days post anthesis	NA	sweet	Not available	downloaded from the supplemental data of the publication	McKinley et al. 2016
2	Della	internode	A68	68 days post anthesis	NA	sweet	Not available	downloaded from the supplemental data of the publication	McKinley et al. 2016
3	SIL-05	internode	1 DAH	1 day after heading	1 #	sweet	DRR059876	calculated from mapping raw reads	Mizuno et al. 2016
3	SIL-05	internode	17 DAH	17 days after heading	1	sweet	DRR059879	calculated from mapping raw reads	Mizuno et al. 2016
3	SIL-05	internode	36 DAH	36 days after heading	1	sweet	DRR059882	calculated from mapping raw reads	Mizuno et al. 2016
3	SIL-05	panicle	1 DAH	1 day after heading	1	sweet	DRR059877	calculated from mapping raw reads	Mizuno et al. 2016
3	SIL-05	panicle	17 DAH	17 days after heading	1	sweet	DRR059880	calculated from mapping raw reads	Mizuno et al. 2016
3	SIL-05	panicle	36 DAH	36 days after heading	1	sweet	DRR059883	calculated from mapping raw reads	Mizuno et al. 2016
3	SIL-05	leaf	1 DAH	1 day after heading	1	sweet	DRR059875	calculated from mapping raw reads	Mizuno et al. 2016
3	SIL-05	leaf	17 DAH	17 days after heading	1	sweet	DRR059878	calculated from mapping raw reads	Mizuno et al. 2016
3	SIL-05	leaf	36 DAH	36 days after heading	1	sweet	DRR059881	calculated from mapping raw reads	Mizuno et al. 2016
* : NA= not applicable. The Della RNA-seq was performed in three replicates, and only the averaged gene expression of three replicates (RPKM values) were provided as supplemental files of the publication, according to McKinley et al. (2016). The raw data accessions are not publicly available.
#: The SIL-05 RNA-seq was performed without replicates.
&: References are shown in the main text.
