# Supplementary material for: Common metabolic networks contribute to carbon sink strength of sorghum internodes: implications for bioenergy improvement
Source: Biotechnol Biofuels. 2019 Nov 20;12:274. doi: 10.1186/s13068-019-1612-7 (PMC6868837; doi:10.1186/s13068-019-1612-7)
Supplement: Supplementary file 5 — Additional file 5. Annotation of genes involved in the primary metabolic pathways. [file 13068_2019_1612_MOESM5_ESM.xlsx]

## Sheet: BBIO.additional file5
Additional File5. Annotation of genes involved in the primary metabolic pathways.
geneID	Annotation3	Annotation2	Annotation1
Sobic.001G021500	1.1.1. CESA_GT2	1.1.CELLULOSE	1.Polysaccharide_synthesis
Sobic.001G045700	1.1.1. CESA_GT2	1.1.CELLULOSE	1.Polysaccharide_synthesis
Sobic.001G224300	1.1.1. CESA_GT2	1.1.CELLULOSE	1.Polysaccharide_synthesis
Sobic.002G075500	1.1.1. CESA_GT2	1.1.CELLULOSE	1.Polysaccharide_synthesis
Sobic.002G094600	1.1.1. CESA_GT2	1.1.CELLULOSE	1.Polysaccharide_synthesis
Sobic.002G118700	1.1.1. CESA_GT2	1.1.CELLULOSE	1.Polysaccharide_synthesis
Sobic.002G205500	1.1.1. CESA_GT2	1.1.CELLULOSE	1.Polysaccharide_synthesis
Sobic.009G063400	1.1.1. CESA_GT2	1.1.CELLULOSE	1.Polysaccharide_synthesis
Sobic.003G049600	1.1.1. CESA_GT2	1.1.CELLULOSE	1.Polysaccharide_synthesis
Sobic.001G075600	1.2.1. CSL_GT2	1.2.Hemicellulose	1.Polysaccharide_synthesis
Sobic.001G490000	1.2.1. CSL_GT2	1.2.Hemicellulose	1.Polysaccharide_synthesis
Sobic.002G238300	1.2.1. CSL_GT2	1.2.Hemicellulose	1.Polysaccharide_synthesis
Sobic.002G385800	1.2.1. CSL_GT2	1.2.Hemicellulose	1.Polysaccharide_synthesis
Sobic.003G308100	1.2.1. CSL_GT2	1.2.Hemicellulose	1.Polysaccharide_synthesis
Sobic.004G075900	1.2.1. CSL_GT2	1.2.Hemicellulose	1.Polysaccharide_synthesis
Sobic.004G238700	1.2.1. CSL_GT2	1.2.Hemicellulose	1.Polysaccharide_synthesis
Sobic.004G255500	1.2.1. CSL_GT2	1.2.Hemicellulose	1.Polysaccharide_synthesis
Sobic.007G050600	1.2.1. CSL_GT2	1.2.Hemicellulose	1.Polysaccharide_synthesis
Sobic.007G137400	1.2.1. CSL_GT2	1.2.Hemicellulose	1.Polysaccharide_synthesis
Sobic.009G194200	1.2.1. CSL_GT2	1.2.Hemicellulose	1.Polysaccharide_synthesis
Sobic.010G008600	1.2.1. CSL_GT2	1.2.Hemicellulose	1.Polysaccharide_synthesis
Sobic.008G125700	1.2.1. CSL_GT2	1.2.Hemicellulose	1.Polysaccharide_synthesis
Sobic.010G197300	1.2.1. CSL_GT2	1.2.Hemicellulose	1.Polysaccharide_synthesis
Sobic.001G252700	1.2.1. CSL_GT2	1.2.Hemicellulose	1.Polysaccharide_synthesis
Sobic.002G237900	1.2.1. CSL_GT2	1.2.Hemicellulose	1.Polysaccharide_synthesis
Sobic.004G255200	1.2.1. CSL_GT2	1.2.Hemicellulose	1.Polysaccharide_synthesis
Sobic.001G401600	1.2.2. XXT_GT34	1.2.Hemicellulose	1.Polysaccharide_synthesis
Sobic.002G116800	1.2.2. XXT_GT34	1.2.Hemicellulose	1.Polysaccharide_synthesis
Sobic.004G164000	1.2.2. XXT_GT34	1.2.Hemicellulose	1.Polysaccharide_synthesis
Sobic.004G256400	1.2.2. XXT_GT34	1.2.Hemicellulose	1.Polysaccharide_synthesis
Sobic.005G144500	1.2.2. XXT_GT34	1.2.Hemicellulose	1.Polysaccharide_synthesis
Sobic.004G308200	1.2.3. XFT_GT37	1.2.Hemicellulose	1.Polysaccharide_synthesis
Sobic.004G308600	1.2.3. XFT_GT37	1.2.Hemicellulose	1.Polysaccharide_synthesis
Sobic.004G308400	1.2.3. XFT_GT37	1.2.Hemicellulose	1.Polysaccharide_synthesis
Sobic.001G229100	1.2.4. XGT_GT47	1.2.Hemicellulose	1.Polysaccharide_synthesis
Sobic.001G303300	1.2.4. XGT_GT47	1.2.Hemicellulose	1.Polysaccharide_synthesis
Sobic.001G387300	1.2.4. XGT_GT47	1.2.Hemicellulose	1.Polysaccharide_synthesis
Sobic.003G331000	1.2.4. XGT_GT47	1.2.Hemicellulose	1.Polysaccharide_synthesis
Sobic.003G360300	1.2.4. XGT_GT47	1.2.Hemicellulose	1.Polysaccharide_synthesis
Sobic.003G405600	1.2.4. XGT_GT47	1.2.Hemicellulose	1.Polysaccharide_synthesis
Sobic.003G410600	1.2.4. XGT_GT47	1.2.Hemicellulose	1.Polysaccharide_synthesis
Sobic.003G410700	1.2.4. XGT_GT47	1.2.Hemicellulose	1.Polysaccharide_synthesis
Sobic.003G410800	1.2.4. XGT_GT47	1.2.Hemicellulose	1.Polysaccharide_synthesis
Sobic.004G070100	1.2.4. XGT_GT47	1.2.Hemicellulose	1.Polysaccharide_synthesis
Sobic.004G159100	1.2.4. XGT_GT47	1.2.Hemicellulose	1.Polysaccharide_synthesis
Sobic.009G162700	1.2.4. XGT_GT47	1.2.Hemicellulose	1.Polysaccharide_synthesis
Sobic.009G220100	1.2.4. XGT_GT47	1.2.Hemicellulose	1.Polysaccharide_synthesis
Sobic.009G220200	1.2.4. XGT_GT47	1.2.Hemicellulose	1.Polysaccharide_synthesis
Sobic.001G538700	1.2.4. XGT_GT47	1.2.Hemicellulose	1.Polysaccharide_synthesis
Sobic.002G342300	1.2.4. XGT_GT47	1.2.Hemicellulose	1.Polysaccharide_synthesis
Sobic.006G059000	1.2.4. XGT_GT47	1.2.Hemicellulose	1.Polysaccharide_synthesis
Sobic.006G260900	1.2.4. XGT_GT47	1.2.Hemicellulose	1.Polysaccharide_synthesis
Sobic.008G021000	1.2.4. XGT_GT47	1.2.Hemicellulose	1.Polysaccharide_synthesis
Sobic.003G102700	1.2.4. XGT_GT47	1.2.Hemicellulose	1.Polysaccharide_synthesis
Sobic.006G186200	1.2.4. XGT_GT47	1.2.Hemicellulose	1.Polysaccharide_synthesis
Sobic.001G486900	1.2.4. XGT_GT47	1.2.Hemicellulose	1.Polysaccharide_synthesis
Sobic.001G131900	1.3.1. GAUT_GT8	1.3.pectin	1.Polysaccharide_synthesis
Sobic.001G138200	1.3.1. GAUT_GT8	1.3.pectin	1.Polysaccharide_synthesis
Sobic.001G338400	1.3.1. GAUT_GT8	1.3.pectin	1.Polysaccharide_synthesis
Sobic.001G384200	1.3.1. GAUT_GT8	1.3.pectin	1.Polysaccharide_synthesis
Sobic.001G391300	1.3.1. GAUT_GT8	1.3.pectin	1.Polysaccharide_synthesis
Sobic.001G460000	1.3.1. GAUT_GT8	1.3.pectin	1.Polysaccharide_synthesis
Sobic.001G479800	1.3.1. GAUT_GT8	1.3.pectin	1.Polysaccharide_synthesis
Sobic.002G274700	1.3.1. GAUT_GT8	1.3.pectin	1.Polysaccharide_synthesis
Sobic.002G420100	1.3.1. GAUT_GT8	1.3.pectin	1.Polysaccharide_synthesis
Sobic.003G282600	1.3.1. GAUT_GT8	1.3.pectin	1.Polysaccharide_synthesis
Sobic.004G151400	1.3.1. GAUT_GT8	1.3.pectin	1.Polysaccharide_synthesis
Sobic.004G237800	1.3.1. GAUT_GT8	1.3.pectin	1.Polysaccharide_synthesis
Sobic.004G244100	1.3.1. GAUT_GT8	1.3.pectin	1.Polysaccharide_synthesis
Sobic.005G169500	1.3.1. GAUT_GT8	1.3.pectin	1.Polysaccharide_synthesis
Sobic.006G157800	1.3.1. GAUT_GT8	1.3.pectin	1.Polysaccharide_synthesis
Sobic.006G232000	1.3.1. GAUT_GT8	1.3.pectin	1.Polysaccharide_synthesis
Sobic.007G105700	1.3.1. GAUT_GT8	1.3.pectin	1.Polysaccharide_synthesis
Sobic.008G022500	1.3.1. GAUT_GT8	1.3.pectin	1.Polysaccharide_synthesis
Sobic.009G144200	1.3.1. GAUT_GT8	1.3.pectin	1.Polysaccharide_synthesis
Sobic.010G092400	1.3.1. GAUT_GT8	1.3.pectin	1.Polysaccharide_synthesis
Sobic.010G101400	1.3.1. GAUT_GT8	1.3.pectin	1.Polysaccharide_synthesis
Sobic.003G376700	1.3.1. GAUT_GT8	1.3.pectin	1.Polysaccharide_synthesis
Sobic.006G148200	1.3.1. GAUT_GT8	1.3.pectin	1.Polysaccharide_synthesis
Sobic.008G141800	1.3.1. GAUT_GT8	1.3.pectin	1.Polysaccharide_synthesis
Sobic.010G274800	1.3.1. GAUT_GT8	1.3.pectin	1.Polysaccharide_synthesis
Sobic.002G241100	1.3.1. GAUT_GT8	1.3.pectin	1.Polysaccharide_synthesis
Sobic.004G177000	1.3.1. GAUT_GT8	1.3.pectin	1.Polysaccharide_synthesis
Sobic.009G177200	1.3.1. GAUT_GT8	1.3.pectin	1.Polysaccharide_synthesis
Sobic.001G521500	1.4.1. GSL_GT48	1.4.callose	1.Polysaccharide_synthesis
Sobic.003G179600	1.4.1. GSL_GT48	1.4.callose	1.Polysaccharide_synthesis
Sobic.003G180100	1.4.1. GSL_GT48	1.4.callose	1.Polysaccharide_synthesis
Sobic.003G252500	1.4.1. GSL_GT48	1.4.callose	1.Polysaccharide_synthesis
Sobic.003G298900	1.4.1. GSL_GT48	1.4.callose	1.Polysaccharide_synthesis
Sobic.004G107800	1.4.1. GSL_GT48	1.4.callose	1.Polysaccharide_synthesis
Sobic.010G275800	1.4.1. GSL_GT48	1.4.callose	1.Polysaccharide_synthesis
Sobic.001G529600	1.4.1. GSL_GT48	1.4.callose	1.Polysaccharide_synthesis
Sobic.001G542500	1.4.1. GSL_GT48	1.4.callose	1.Polysaccharide_synthesis
Sobic.004G358400	1.4.1. GSL_GT48	1.4.callose	1.Polysaccharide_synthesis
Sobic.010G064200	1.4.1. GSL_GT48	1.4.callose	1.Polysaccharide_synthesis
Sobic.001G033300	2.1.1. EXP	2.1.cell_wall_loosening	2.Reassembly_and_degradation
Sobic.001G300400	2.1.1. EXP	2.1.cell_wall_loosening	2.Reassembly_and_degradation
Sobic.001G300500	2.1.1. EXP	2.1.cell_wall_loosening	2.Reassembly_and_degradation
Sobic.001G300700	2.1.1. EXP	2.1.cell_wall_loosening	2.Reassembly_and_degradation
Sobic.001G300800	2.1.1. EXP	2.1.cell_wall_loosening	2.Reassembly_and_degradation
Sobic.001G300900	2.1.1. EXP	2.1.cell_wall_loosening	2.Reassembly_and_degradation
Sobic.001G301500	2.1.1. EXP	2.1.cell_wall_loosening	2.Reassembly_and_degradation
Sobic.001G301600	2.1.1. EXP	2.1.cell_wall_loosening	2.Reassembly_and_degradation
Sobic.001G311000	2.1.1. EXP	2.1.cell_wall_loosening	2.Reassembly_and_degradation
Sobic.001G516500	2.1.1. EXP	2.1.cell_wall_loosening	2.Reassembly_and_degradation
Sobic.001G542100	2.1.1. EXP	2.1.cell_wall_loosening	2.Reassembly_and_degradation
Sobic.002G300000	2.1.1. EXP	2.1.cell_wall_loosening	2.Reassembly_and_degradation
Sobic.004G191600	2.1.1. EXP	2.1.cell_wall_loosening	2.Reassembly_and_degradation
Sobic.004G227900	2.1.1. EXP	2.1.cell_wall_loosening	2.Reassembly_and_degradation
Sobic.004G294300	2.1.1. EXP	2.1.cell_wall_loosening	2.Reassembly_and_degradation
Sobic.004G294400	2.1.1. EXP	2.1.cell_wall_loosening	2.Reassembly_and_degradation
Sobic.006G031900	2.1.1. EXP	2.1.cell_wall_loosening	2.Reassembly_and_degradation
Sobic.006G191700	2.1.1. EXP	2.1.cell_wall_loosening	2.Reassembly_and_degradation
Sobic.009G173700	2.1.1. EXP	2.1.cell_wall_loosening	2.Reassembly_and_degradation
Sobic.002G124400	2.1.1. EXP	2.1.cell_wall_loosening	2.Reassembly_and_degradation
Sobic.010G271000	2.1.1. EXP	2.1.cell_wall_loosening	2.Reassembly_and_degradation
Sobic.001G155700	2.1.1. EXP	2.1.cell_wall_loosening	2.Reassembly_and_degradation
Sobic.001G301000	2.1.1. EXP	2.1.cell_wall_loosening	2.Reassembly_and_degradation
Sobic.001G499800	2.1.1. EXP	2.1.cell_wall_loosening	2.Reassembly_and_degradation
Sobic.001G542200	2.1.1. EXP	2.1.cell_wall_loosening	2.Reassembly_and_degradation
Sobic.002G055600	2.1.2. YIE_GH18	2.1.cell_wall_loosening	2.Reassembly_and_degradation
Sobic.002G055700	2.1.2. YIE_GH18	2.1.cell_wall_loosening	2.Reassembly_and_degradation
Sobic.003G244600	2.1.2. YIE_GH18	2.1.cell_wall_loosening	2.Reassembly_and_degradation
Sobic.003G263900	2.1.2. YIE_GH18	2.1.cell_wall_loosening	2.Reassembly_and_degradation
Sobic.003G264000	2.1.2. YIE_GH18	2.1.cell_wall_loosening	2.Reassembly_and_degradation
Sobic.005G099000	2.1.2. YIE_GH18	2.1.cell_wall_loosening	2.Reassembly_and_degradation
Sobic.005G110600	2.1.2. YIE_GH18	2.1.cell_wall_loosening	2.Reassembly_and_degradation
Sobic.003G264100	2.1.2. YIE_GH18	2.1.cell_wall_loosening	2.Reassembly_and_degradation
Sobic.003G264200	2.1.2. YIE_GH18	2.1.cell_wall_loosening	2.Reassembly_and_degradation
Sobic.005G098700	2.1.2. YIE_GH18	2.1.cell_wall_loosening	2.Reassembly_and_degradation
Sobic.001G284600	2.1.3. XTH_GH16	2.1.cell_wall_loosening	2.Reassembly_and_degradation
Sobic.001G441700	2.1.3. XTH_GH16	2.1.cell_wall_loosening	2.Reassembly_and_degradation
Sobic.001G531300	2.1.3. XTH_GH16	2.1.cell_wall_loosening	2.Reassembly_and_degradation
Sobic.001G538000	2.1.3. XTH_GH16	2.1.cell_wall_loosening	2.Reassembly_and_degradation
Sobic.002G302000	2.1.3. XTH_GH16	2.1.cell_wall_loosening	2.Reassembly_and_degradation
Sobic.002G324100	2.1.3. XTH_GH16	2.1.cell_wall_loosening	2.Reassembly_and_degradation
Sobic.004G273200	2.1.3. XTH_GH16	2.1.cell_wall_loosening	2.Reassembly_and_degradation
Sobic.007G094900	2.1.3. XTH_GH16	2.1.cell_wall_loosening	2.Reassembly_and_degradation
Sobic.010G246400	2.1.3. XTH_GH16	2.1.cell_wall_loosening	2.Reassembly_and_degradation
Sobic.010G246600	2.1.3. XTH_GH16	2.1.cell_wall_loosening	2.Reassembly_and_degradation
Sobic.010G246700	2.1.3. XTH_GH16	2.1.cell_wall_loosening	2.Reassembly_and_degradation
Sobic.001G179400	2.1.3. XTH_GH16	2.1.cell_wall_loosening	2.Reassembly_and_degradation
Sobic.001G309000	2.1.3. XTH_GH16	2.1.cell_wall_loosening	2.Reassembly_and_degradation
Sobic.002G194500	2.1.3. XTH_GH16	2.1.cell_wall_loosening	2.Reassembly_and_degradation
Sobic.004G126700	2.1.3. XTH_GH16	2.1.cell_wall_loosening	2.Reassembly_and_degradation
Sobic.006G228100	2.1.3. XTH_GH16	2.1.cell_wall_loosening	2.Reassembly_and_degradation
Sobic.001G006900	2.1.3. XTH_GH16	2.1.cell_wall_loosening	2.Reassembly_and_degradation
Sobic.006G205600	2.1.3. XTH_GH16	2.1.cell_wall_loosening	2.Reassembly_and_degradation
Sobic.006G205500	2.1.3. XTH_GH16	2.1.cell_wall_loosening	2.Reassembly_and_degradation
Sobic.010G246500	2.1.3. XTH_GH16	2.1.cell_wall_loosening	2.Reassembly_and_degradation
Sobic.001G099100	2.2.1. GH9	2.2.Glycoside_hydrolase	2.Reassembly_and_degradation
Sobic.001G384600	2.2.1. GH9	2.2.Glycoside_hydrolase	2.Reassembly_and_degradation
Sobic.002G193600	2.2.1. GH9	2.2.Glycoside_hydrolase	2.Reassembly_and_degradation
Sobic.002G276600	2.2.1. GH9	2.2.Glycoside_hydrolase	2.Reassembly_and_degradation
Sobic.004G042700	2.2.1. GH9	2.2.Glycoside_hydrolase	2.Reassembly_and_degradation
Sobic.004G244600	2.2.1. GH9	2.2.Glycoside_hydrolase	2.Reassembly_and_degradation
Sobic.010G101900	2.2.1. GH9	2.2.Glycoside_hydrolase	2.Reassembly_and_degradation
Sobic.006G134700	2.2.1. GH9	2.2.Glycoside_hydrolase	2.Reassembly_and_degradation
Sobic.002G273500	2.2.1. GH9	2.2.Glycoside_hydrolase	2.Reassembly_and_degradation
Sobic.004G248100	2.2.1. GH9	2.2.Glycoside_hydrolase	2.Reassembly_and_degradation
Sobic.010G106100	2.2.1. GH9	2.2.Glycoside_hydrolase	2.Reassembly_and_degradation
Sobic.001G439400	2.2.2. GH10	2.2.Glycoside_hydrolase	2.Reassembly_and_degradation
Sobic.003G082700	2.2.2. GH10	2.2.Glycoside_hydrolase	2.Reassembly_and_degradation
Sobic.003G083000	2.2.2. GH10	2.2.Glycoside_hydrolase	2.Reassembly_and_degradation
Sobic.002G127400	2.2.2. GH10	2.2.Glycoside_hydrolase	2.Reassembly_and_degradation
Sobic.001G140300	2.2.2. GH10	2.2.Glycoside_hydrolase	2.Reassembly_and_degradation
Sobic.004G154000	2.2.2. GH10	2.2.Glycoside_hydrolase	2.Reassembly_and_degradation
Sobic.001G061900	2.2.3.GH17	2.2.Glycoside_hydrolase	2.Reassembly_and_degradation
Sobic.001G109400	2.2.3.GH17	2.2.Glycoside_hydrolase	2.Reassembly_and_degradation
Sobic.001G142200	2.2.3.GH17	2.2.Glycoside_hydrolase	2.Reassembly_and_degradation
Sobic.001G357900	2.2.3.GH17	2.2.Glycoside_hydrolase	2.Reassembly_and_degradation
Sobic.001G445700	2.2.3.GH17	2.2.Glycoside_hydrolase	2.Reassembly_and_degradation
Sobic.001G452900	2.2.3.GH17	2.2.Glycoside_hydrolase	2.Reassembly_and_degradation
Sobic.002G045800	2.2.3.GH17	2.2.Glycoside_hydrolase	2.Reassembly_and_degradation
Sobic.002G148900	2.2.3.GH17	2.2.Glycoside_hydrolase	2.Reassembly_and_degradation
Sobic.002G255600	2.2.3.GH17	2.2.Glycoside_hydrolase	2.Reassembly_and_degradation
Sobic.002G314500	2.2.3.GH17	2.2.Glycoside_hydrolase	2.Reassembly_and_degradation
Sobic.002G328200	2.2.3.GH17	2.2.Glycoside_hydrolase	2.Reassembly_and_degradation
Sobic.002G328300	2.2.3.GH17	2.2.Glycoside_hydrolase	2.Reassembly_and_degradation
Sobic.002G351700	2.2.3.GH17	2.2.Glycoside_hydrolase	2.Reassembly_and_degradation
Sobic.003G364600	2.2.3.GH17	2.2.Glycoside_hydrolase	2.Reassembly_and_degradation
Sobic.003G423500	2.2.3.GH17	2.2.Glycoside_hydrolase	2.Reassembly_and_degradation
Sobic.004G036800	2.2.3.GH17	2.2.Glycoside_hydrolase	2.Reassembly_and_degradation
Sobic.004G083100	2.2.3.GH17	2.2.Glycoside_hydrolase	2.Reassembly_and_degradation
Sobic.004G313200	2.2.3.GH17	2.2.Glycoside_hydrolase	2.Reassembly_and_degradation
Sobic.005G228900	2.2.3.GH17	2.2.Glycoside_hydrolase	2.Reassembly_and_degradation
Sobic.006G069200	2.2.3.GH17	2.2.Glycoside_hydrolase	2.Reassembly_and_degradation
Sobic.007G078800	2.2.3.GH17	2.2.Glycoside_hydrolase	2.Reassembly_and_degradation
Sobic.009G119200	2.2.3.GH17	2.2.Glycoside_hydrolase	2.Reassembly_and_degradation
Sobic.009G119400	2.2.3.GH17	2.2.Glycoside_hydrolase	2.Reassembly_and_degradation
Sobic.009G154600	2.2.3.GH17	2.2.Glycoside_hydrolase	2.Reassembly_and_degradation
Sobic.009G183400	2.2.3.GH17	2.2.Glycoside_hydrolase	2.Reassembly_and_degradation
Sobic.001G263500	2.2.3.GH17	2.2.Glycoside_hydrolase	2.Reassembly_and_degradation
Sobic.003G290400	2.2.3.GH17	2.2.Glycoside_hydrolase	2.Reassembly_and_degradation
Sobic.010G186700	2.2.3.GH17	2.2.Glycoside_hydrolase	2.Reassembly_and_degradation
Sobic.001G148300	2.2.3.GH17	2.2.Glycoside_hydrolase	2.Reassembly_and_degradation
Sobic.001G346200	2.2.3.GH17	2.2.Glycoside_hydrolase	2.Reassembly_and_degradation
Sobic.002G327900	2.2.3.GH17	2.2.Glycoside_hydrolase	2.Reassembly_and_degradation
Sobic.003G421500	2.2.3.GH17	2.2.Glycoside_hydrolase	2.Reassembly_and_degradation
Sobic.003G421900	2.2.3.GH17	2.2.Glycoside_hydrolase	2.Reassembly_and_degradation
Sobic.003G422000	2.2.3.GH17	2.2.Glycoside_hydrolase	2.Reassembly_and_degradation
Sobic.004G165600	2.2.3.GH17	2.2.Glycoside_hydrolase	2.Reassembly_and_degradation
Sobic.010G022500	2.2.3.GH17	2.2.Glycoside_hydrolase	2.Reassembly_and_degradation
Sobic.010G155500	2.2.3.GH17	2.2.Glycoside_hydrolase	2.Reassembly_and_degradation
Sobic.001G404000	2.2.3.GH17	2.2.Glycoside_hydrolase	2.Reassembly_and_degradation
Sobic.002G275800	2.2.3.GH17	2.2.Glycoside_hydrolase	2.Reassembly_and_degradation
Sobic.005G164000	2.2.3.GH17	2.2.Glycoside_hydrolase	2.Reassembly_and_degradation
Sobic.006G271100	2.2.3.GH17	2.2.Glycoside_hydrolase	2.Reassembly_and_degradation
Sobic.001G026800	2.2.4. Pgase_GH28	2.2.Glycoside_hydrolase	2.Reassembly_and_degradation
Sobic.001G525000	2.2.4. Pgase_GH28	2.2.Glycoside_hydrolase	2.Reassembly_and_degradation
Sobic.003G141800	2.2.4. Pgase_GH28	2.2.Glycoside_hydrolase	2.Reassembly_and_degradation
Sobic.003G153200	2.2.4. Pgase_GH28	2.2.Glycoside_hydrolase	2.Reassembly_and_degradation
Sobic.003G223100	2.2.4. Pgase_GH28	2.2.Glycoside_hydrolase	2.Reassembly_and_degradation
Sobic.004G028700	2.2.4. Pgase_GH28	2.2.Glycoside_hydrolase	2.Reassembly_and_degradation
Sobic.004G319600	2.2.4. Pgase_GH28	2.2.Glycoside_hydrolase	2.Reassembly_and_degradation
Sobic.005G204700	2.2.4. Pgase_GH28	2.2.Glycoside_hydrolase	2.Reassembly_and_degradation
Sobic.007G006700	2.2.4. Pgase_GH28	2.2.Glycoside_hydrolase	2.Reassembly_and_degradation
Sobic.009G216100	2.2.4. Pgase_GH28	2.2.Glycoside_hydrolase	2.Reassembly_and_degradation
Sobic.009G216300	2.2.4. Pgase_GH28	2.2.Glycoside_hydrolase	2.Reassembly_and_degradation
Sobic.009G243500	2.2.4. Pgase_GH28	2.2.Glycoside_hydrolase	2.Reassembly_and_degradation
Sobic.009G250800	2.2.4. Pgase_GH28	2.2.Glycoside_hydrolase	2.Reassembly_and_degradation
Sobic.010G005000	2.2.4. Pgase_GH28	2.2.Glycoside_hydrolase	2.Reassembly_and_degradation
Sobic.002G090400	2.2.4. Pgase_GH28	2.2.Glycoside_hydrolase	2.Reassembly_and_degradation
Sobic.002G214900	2.2.4. Pgase_GH28	2.2.Glycoside_hydrolase	2.Reassembly_and_degradation
Sobic.002G246400	2.2.4. Pgase_GH28	2.2.Glycoside_hydrolase	2.Reassembly_and_degradation
Sobic.003G384300	2.2.4. Pgase_GH28	2.2.Glycoside_hydrolase	2.Reassembly_and_degradation
Sobic.003G050100	2.2.4. Pgase_GH28	2.2.Glycoside_hydrolase	2.Reassembly_and_degradation
Sobic.003G232600	2.2.4. Pgase_GH28	2.2.Glycoside_hydrolase	2.Reassembly_and_degradation
Sobic.004G113900	2.2.4. Pgase_GH28	2.2.Glycoside_hydrolase	2.Reassembly_and_degradation
Sobic.001G433200	2.2.5. BGAL_GH35	2.2.Glycoside_hydrolase	2.Reassembly_and_degradation
Sobic.001G493900	2.2.5. BGAL_GH35	2.2.Glycoside_hydrolase	2.Reassembly_and_degradation
Sobic.003G197100	2.2.5. BGAL_GH35	2.2.Glycoside_hydrolase	2.Reassembly_and_degradation
Sobic.003G374100	2.2.5. BGAL_GH35	2.2.Glycoside_hydrolase	2.Reassembly_and_degradation
Sobic.004G093400	2.2.5. BGAL_GH35	2.2.Glycoside_hydrolase	2.Reassembly_and_degradation
Sobic.008G052200	2.2.5. BGAL_GH35	2.2.Glycoside_hydrolase	2.Reassembly_and_degradation
Sobic.009G146500	2.2.5. BGAL_GH35	2.2.Glycoside_hydrolase	2.Reassembly_and_degradation
Sobic.010G173800	2.2.5. BGAL_GH35	2.2.Glycoside_hydrolase	2.Reassembly_and_degradation
Sobic.009G213100	2.2.5. BGAL_GH35	2.2.Glycoside_hydrolase	2.Reassembly_and_degradation
Sobic.002G279900	2.2.5. BGAL_GH35	2.2.Glycoside_hydrolase	2.Reassembly_and_degradation
Sobic.007G176900	2.2.5. BGAL_GH35	2.2.Glycoside_hydrolase	2.Reassembly_and_degradation
Sobic.006G014400	2.3.1. PL1	2.3.Pectin_modifying	2.Reassembly_and_degradation
Sobic.008G058200	2.3.1. PL1	2.3.Pectin_modifying	2.Reassembly_and_degradation
Sobic.001G230400	2.3.1. PL1	2.3.Pectin_modifying	2.Reassembly_and_degradation
Sobic.004G091000	2.3.1. PL1	2.3.Pectin_modifying	2.Reassembly_and_degradation
Sobic.007G173300	2.3.2. PL4	2.3.Pectin_modifying	2.Reassembly_and_degradation
Sobic.001G252300	2.3.3. PME_CE8	2.3.Pectin_modifying	2.Reassembly_and_degradation
Sobic.003G376900	2.3.3. PME_CE8	2.3.Pectin_modifying	2.Reassembly_and_degradation
Sobic.006G172000	2.3.3. PME_CE8	2.3.Pectin_modifying	2.Reassembly_and_degradation
Sobic.002G138400	2.3.3. PME_CE8	2.3.Pectin_modifying	2.Reassembly_and_degradation
Sobic.003G292100	2.3.3. PME_CE8	2.3.Pectin_modifying	2.Reassembly_and_degradation
Sobic.007G075600	2.3.3. PME_CE8	2.3.Pectin_modifying	2.Reassembly_and_degradation
Sobic.009G203200	2.3.3. PME_CE8	2.3.Pectin_modifying	2.Reassembly_and_degradation
Sobic.010G017600	2.3.3. PME_CE8	2.3.Pectin_modifying	2.Reassembly_and_degradation
Sobic.003G094800	2.3.4. PAE_CE13	2.3.Pectin_modifying	2.Reassembly_and_degradation
Sobic.003G445000	2.3.4. PAE_CE13	2.3.Pectin_modifying	2.Reassembly_and_degradation
Sobic.006G204500	2.3.4. PAE_CE13	2.3.Pectin_modifying	2.Reassembly_and_degradation
Sobic.002G388600	2.3.4. PAE_CE13	2.3.Pectin_modifying	2.Reassembly_and_degradation
Sobic.003G384900	2.3.4. PAE_CE13	2.3.Pectin_modifying	2.Reassembly_and_degradation
Sobic.009G013700	2.3.4. PAE_CE13	2.3.Pectin_modifying	2.Reassembly_and_degradation
Sobic.003G150700	2.3.4. PAE_CE13	2.3.Pectin_modifying	2.Reassembly_and_degradation
Sobic.004G269400	2.3.4. PAE_CE13	2.3.Pectin_modifying	2.Reassembly_and_degradation
Sobic.001G305100	2.3.4. PAE_CE13	2.3.Pectin_modifying	2.Reassembly_and_degradation
Sobic.003G384800	2.3.4. PAE_CE13	2.3.Pectin_modifying	2.Reassembly_and_degradation
Sobic.001G422300	2.3.5. LAC_AA1	2.3.Pectin_modifying	2.Reassembly_and_degradation
Sobic.003G341500	2.3.5. LAC_AA1	2.3.Pectin_modifying	2.Reassembly_and_degradation
Sobic.003G352700	2.3.5. LAC_AA1	2.3.Pectin_modifying	2.Reassembly_and_degradation
Sobic.003G352800	2.3.5. LAC_AA1	2.3.Pectin_modifying	2.Reassembly_and_degradation
Sobic.003G353200	2.3.5. LAC_AA1	2.3.Pectin_modifying	2.Reassembly_and_degradation
Sobic.003G357600	2.3.5. LAC_AA1	2.3.Pectin_modifying	2.Reassembly_and_degradation
Sobic.009G162300	2.3.5. LAC_AA1	2.3.Pectin_modifying	2.Reassembly_and_degradation
Sobic.005G005800	2.3.5. LAC_AA1	2.3.Pectin_modifying	2.Reassembly_and_degradation
Sobic.003G357500	2.3.5. LAC_AA1	2.3.Pectin_modifying	2.Reassembly_and_degradation
Sobic.009G162800	2.3.5. LAC_AA1	2.3.Pectin_modifying	2.Reassembly_and_degradation
Sobic.001G403100	2.3.5. LAC_AA1	2.3.Pectin_modifying	2.Reassembly_and_degradation
Sobic.008G090800	2.3.5. LAC_AA1	2.3.Pectin_modifying	2.Reassembly_and_degradation
Sobic.004G062500	3.1. 4CL	3.phenyl-propanoid pathway	3.phenyl-propanoid pathway
Sobic.004G272700	3.1. 4CL	3.phenyl-propanoid pathway	3.phenyl-propanoid pathway
Sobic.010G214900	3.1. 4CL	3.phenyl-propanoid pathway	3.phenyl-propanoid pathway
Sobic.007G089900	3.1. 4CL	3.phenyl-propanoid pathway	3.phenyl-propanoid pathway
Sobic.004G220300	3.2. PAL	3.phenyl-propanoid pathway	3.phenyl-propanoid pathway
Sobic.004G220300	3.2. PAL	3.phenyl-propanoid pathway	3.phenyl-propanoid pathway
Sobic.004G220400	3.2. PAL	3.phenyl-propanoid pathway	3.phenyl-propanoid pathway
Sobic.004G220400	3.2. PAL	3.phenyl-propanoid pathway	3.phenyl-propanoid pathway
Sobic.004G220700	3.2. PAL	3.phenyl-propanoid pathway	3.phenyl-propanoid pathway
Sobic.006G148800	3.2. PAL	3.phenyl-propanoid pathway	3.phenyl-propanoid pathway
Sobic.004G220600	3.2. PAL	3.phenyl-propanoid pathway	3.phenyl-propanoid pathway
Sobic.001G201800	4.1. HCT	4.monolignol pathway	4.monolignol pathway
Sobic.001G201800	4.1. HCT	4.monolignol pathway	4.monolignol pathway
Sobic.002G175600	4.1. HCT	4.monolignol pathway	4.monolignol pathway
Sobic.003G068600	4.1. HCT	4.monolignol pathway	4.monolignol pathway
Sobic.003G068600	4.1. HCT	4.monolignol pathway	4.monolignol pathway
Sobic.003G360000	4.1. HCT	4.monolignol pathway	4.monolignol pathway
Sobic.003G368100	4.1. HCT	4.monolignol pathway	4.monolignol pathway
Sobic.003G368100	4.1. HCT	4.monolignol pathway	4.monolignol pathway
Sobic.004G212300	4.1. HCT	4.monolignol pathway	4.monolignol pathway
Sobic.004G328700	4.1. HCT	4.monolignol pathway	4.monolignol pathway
Sobic.006G209300	4.1. HCT	4.monolignol pathway	4.monolignol pathway
Sobic.007G142100	4.1. HCT	4.monolignol pathway	4.monolignol pathway
Sobic.007G165800	4.1. HCT	4.monolignol pathway	4.monolignol pathway
Sobic.009G157100	4.1. HCT	4.monolignol pathway	4.monolignol pathway
Sobic.003G105500	4.1. HCT	4.monolignol pathway	4.monolignol pathway
Sobic.007G014600	4.1. HCT	4.monolignol pathway	4.monolignol pathway
Sobic.007G014600	4.1. HCT	4.monolignol pathway	4.monolignol pathway
Sobic.010G001300	4.1. HCT	4.monolignol pathway	4.monolignol pathway
Sobic.010G066800	4.1. HCT	4.monolignol pathway	4.monolignol pathway
Sobic.001G271600	4.1. HCT	4.monolignol pathway	4.monolignol pathway
Sobic.002G195700	4.2. CAD	4.monolignol pathway	4.monolignol pathway
Sobic.004G071000	4.2. CAD	4.monolignol pathway	4.monolignol pathway
Sobic.007G076000	4.2. CAD	4.monolignol pathway	4.monolignol pathway
Sobic.010G071800	4.2. CAD	4.monolignol pathway	4.monolignol pathway
Sobic.010G071900	4.2. CAD	4.monolignol pathway	4.monolignol pathway
Sobic.010G072000	4.2. CAD	4.monolignol pathway	4.monolignol pathway
Sobic.002G195600	4.2. CAD	4.monolignol pathway	4.monolignol pathway
Sobic.006G014700	4.2. CAD	4.monolignol pathway	4.monolignol pathway
Sobic.006G211900	4.2. CAD	4.monolignol pathway	4.monolignol pathway
Sobic.001G037800	4.3. CCR	4.monolignol pathway	4.monolignol pathway
Sobic.001G285400	4.3. CCR	4.monolignol pathway	4.monolignol pathway
Sobic.002G146000	4.3. CCR	4.monolignol pathway	4.monolignol pathway
Sobic.002G250000	4.3. CCR	4.monolignol pathway	4.monolignol pathway
Sobic.003G203500	4.3. CCR	4.monolignol pathway	4.monolignol pathway
Sobic.003G233200	4.3. CCR	4.monolignol pathway	4.monolignol pathway
Sobic.003G342100	4.3. CCR	4.monolignol pathway	4.monolignol pathway
Sobic.003G342200	4.3. CCR	4.monolignol pathway	4.monolignol pathway
Sobic.004G065600	4.3. CCR	4.monolignol pathway	4.monolignol pathway
Sobic.004G130800	4.3. CCR	4.monolignol pathway	4.monolignol pathway
Sobic.007G141200	4.3. CCR	4.monolignol pathway	4.monolignol pathway
Sobic.009G243400	4.3. CCR	4.monolignol pathway	4.monolignol pathway
Sobic.010G195500	4.3. CCR	4.monolignol pathway	4.monolignol pathway
Sobic.010G195700	4.3. CCR	4.monolignol pathway	4.monolignol pathway
Sobic.001G037900	4.3. CCR	4.monolignol pathway	4.monolignol pathway
Sobic.002G249900	4.3. CCR	4.monolignol pathway	4.monolignol pathway
Sobic.001G500100	4.3. CCR	4.monolignol pathway	4.monolignol pathway
Sobic.002G251200	4.3. CCR	4.monolignol pathway	4.monolignol pathway
Sobic.010G066000	4.3. CCR	4.monolignol pathway	4.monolignol pathway
Sobic.007G206000	4.3. CCR	4.monolignol pathway	4.monolignol pathway
Sobic.004G351400	4.4. COMT	4.monolignol pathway	4.monolignol pathway
Sobic.007G047300	4.4. COMT	4.monolignol pathway	4.monolignol pathway
Sobic.002G242300	4.5. CCoAOMT	4.monolignol pathway	4.monolignol pathway
Sobic.002G242300	4.5. CCoAOMT	4.monolignol pathway	4.monolignol pathway
Sobic.007G218700	4.5. CCoAOMT	4.monolignol pathway	4.monolignol pathway
Sobic.007G218800	4.5. CCoAOMT	4.monolignol pathway	4.monolignol pathway
Sobic.007G218800	4.5. CCoAOMT	4.monolignol pathway	4.monolignol pathway
Sobic.007G218800	4.5. CCoAOMT	4.monolignol pathway	4.monolignol pathway
Sobic.010G052200	4.5. CCoAOMT	4.monolignol pathway	4.monolignol pathway
Sobic.010G052200	4.5. CCoAOMT	4.monolignol pathway	4.monolignol pathway
Sobic.010G052200	4.5. CCoAOMT	4.monolignol pathway	4.monolignol pathway
Sobic.007G043200	4.5. CCoAOMT	4.monolignol pathway	4.monolignol pathway
Sobic.001G196300	4.6. C3H_C4H_F5H	4.monolignol pathway	4.monolignol pathway
Sobic.002G126600	4.6. C3H_C4H_F5H	4.monolignol pathway	4.monolignol pathway
Sobic.002G126600	4.6. C3H_C4H_F5H	4.monolignol pathway	4.monolignol pathway
Sobic.003G327800	4.6. C3H_C4H_F5H	4.monolignol pathway	4.monolignol pathway
Sobic.003G337400	4.6. C3H_C4H_F5H	4.monolignol pathway	4.monolignol pathway
Sobic.004G141200	4.6. C3H_C4H_F5H	4.monolignol pathway	4.monolignol pathway
Sobic.002G326200	5.Receptor-like-kinase	5.Receptor-like-kinase	5.Receptor-like-kinase
Sobic.003G088100	5.Receptor-like-kinase	5.Receptor-like-kinase	5.Receptor-like-kinase
Sobic.010G137400	5.Receptor-like-kinase	5.Receptor-like-kinase	5.Receptor-like-kinase
Sobic.002G326500	5.Receptor-like-kinase	5.Receptor-like-kinase	5.Receptor-like-kinase
Sobic.004G264000	5.Receptor-like-kinase	5.Receptor-like-kinase	5.Receptor-like-kinase
Sobic.004G191800	5.Receptor-like-kinase	5.Receptor-like-kinase	5.Receptor-like-kinase
Sobic.007G136500	5.Receptor-like-kinase	5.Receptor-like-kinase	5.Receptor-like-kinase
Sobic.007G224800	5.Receptor-like-kinase	5.Receptor-like-kinase	5.Receptor-like-kinase
Sobic.002G286700	6.1. LysM-like	6.Receptor-like-protein	6.Receptor-like-protein
Sobic.010G079100	6.1. LysM-like	6.Receptor-like-protein	6.Receptor-like-protein
Sobic.002G222500	6.1. LysM-like	6.Receptor-like-protein	6.Receptor-like-protein
Sobic.004G311600	6.1. LysM-like	6.Receptor-like-protein	6.Receptor-like-protein
Sobic.001G267800	6.2. PRK5-like	6.Receptor-like-protein	6.Receptor-like-protein
Sobic.001G439200	6.2. PRK5-like	6.Receptor-like-protein	6.Receptor-like-protein
Sobic.006G015900	6.2. PRK5-like	6.Receptor-like-protein	6.Receptor-like-protein
Sobic.007G177500	6.2. PRK5-like	6.Receptor-like-protein	6.Receptor-like-protein
Sobic.002G278300	6.2. PRK5-like	6.Receptor-like-protein	6.Receptor-like-protein
Sobic.009G208300	6.3. CF2_CF5-like	6.Receptor-like-protein	6.Receptor-like-protein
Sobic.003G283900	6.3. CF2_CF5-like	6.Receptor-like-protein	6.Receptor-like-protein
Sobic.001G131100	7.1. HIPL	7.1. HIPL	7.GPI-anchored_Proteins
Sobic.001G131100	7.1. HIPL	7.1. HIPL	7.GPI-anchored_Proteins
Sobic.008G191400	7.1. HIPL	7.1. HIPL	7.GPI-anchored_Proteins
Sobic.008G191400	7.1. HIPL	7.1. HIPL	7.GPI-anchored_Proteins
Sobic.003G199200	7.2.1. Aspartyl_Protease	7.2. Protease	7.GPI-anchored_Proteins
Sobic.003G314800	7.2.1. Aspartyl_Protease	7.2. Protease	7.GPI-anchored_Proteins
Sobic.004G144500	7.2.1. Aspartyl_Protease	7.2. Protease	7.GPI-anchored_Proteins
Sobic.004G234500	7.2.1. Aspartyl_Protease	7.2. Protease	7.GPI-anchored_Proteins
Sobic.007G184300	7.2.1. Aspartyl_Protease	7.2. Protease	7.GPI-anchored_Proteins
Sobic.001G063500	7.2.2. CysA_protease	7.2. Protease	7.GPI-anchored_Proteins
Sobic.002G039700	7.2.2. CysA_protease	7.2. Protease	7.GPI-anchored_Proteins
Sobic.007G195500	7.2.2. CysA_protease	7.2. Protease	7.GPI-anchored_Proteins
Sobic.007G194800	7.2.3. CysB_protease	7.2. Protease	7.GPI-anchored_Proteins
Sobic.002G140700	7.2.3. CysB_protease	7.2. Protease	7.GPI-anchored_Proteins
Sobic.001G299400	7.2.4. MetalloProtease	7.2. Protease	7.GPI-anchored_Proteins
Sobic.004G243000	7.2.4. MetalloProtease	7.2. Protease	7.GPI-anchored_Proteins
Sobic.002G375900	7.2.5. GPDL	7.2.5. GPDL	7.GPI-anchored_Proteins
Sobic.004G197600	7.2.5. GPDL	7.2.5. GPDL	7.GPI-anchored_Proteins
Sobic.006G116000	7.2.5. GPDL	7.2.5. GPDL	7.GPI-anchored_Proteins
Sobic.007G213300	7.2.5. GPDL	7.2.5. GPDL	7.GPI-anchored_Proteins
Sobic.010G202000	7.2.5. GPDL	7.2.5. GPDL	7.GPI-anchored_Proteins
Sobic.001G086200	7.2.6. COBRA	7.2.6. COBRA	7.GPI-anchored_Proteins
Sobic.001G336700	7.2.6. COBRA	7.2.6. COBRA	7.GPI-anchored_Proteins
Sobic.001G399900	7.2.6. COBRA	7.2.6. COBRA	7.GPI-anchored_Proteins
Sobic.002G368100	7.2.6. COBRA	7.2.6. COBRA	7.GPI-anchored_Proteins
Sobic.002G368300	7.2.6. COBRA	7.2.6. COBRA	7.GPI-anchored_Proteins
Sobic.001G086000	7.2.6. COBRA	7.2.6. COBRA	7.GPI-anchored_Proteins
Sobic.001G199400	7.2.7. SKU5	7.2.7. SKU5	7.GPI-anchored_Proteins
Sobic.001G369800	7.2.7. SKU5	7.2.7. SKU5	7.GPI-anchored_Proteins
Sobic.002G314800	7.2.7. SKU5	7.2.7. SKU5	7.GPI-anchored_Proteins
Sobic.010G003100	7.2.7. SKU5	7.2.7. SKU5	7.GPI-anchored_Proteins
Sobic.010G230000	7.2.7. SKU5	7.2.7. SKU5	7.GPI-anchored_Proteins
Sobic.001G123100	na	1.5.beta-glucosidase	1.2.Polysaccharide_deg
Sobic.001G123200	na	1.5.beta-glucosidase	1.2.Polysaccharide_deg
Sobic.002G400600	na	1.5.beta-glucosidase	1.2.Polysaccharide_deg
Sobic.003G332700	na	1.5.beta-glucosidase	1.2.Polysaccharide_deg
Sobic.003G389000	na	1.5.beta-glucosidase	1.2.Polysaccharide_deg
Sobic.006G145900	na	1.5.beta-glucosidase	1.2.Polysaccharide_deg
Sobic.006G146000	na	1.5.beta-glucosidase	1.2.Polysaccharide_deg
Sobic.009G113800	na	1.5.beta-glucosidase	1.2.Polysaccharide_deg
Sobic.010G170300	na	1.5.beta-glucosidase	1.2.Polysaccharide_deg
Sobic.010G233900	na	1.5.beta-glucosidase	1.2.Polysaccharide_deg
Sobic.008G080100	na	1.5.beta-glucosidase	1.2.Polysaccharide_deg
Sobic.001G458400	na	1.5.beta-glucosidase	1.2.Polysaccharide_deg
Sobic.006G145300	na	1.5.beta-glucosidase	1.2.Polysaccharide_deg
Sobic.006G145700	na	1.5.beta-glucosidase	1.2.Polysaccharide_deg
Sobic.010G132400	na	1.5.beta-glucosidase	1.2.Polysaccharide_deg
Sobic.003G311600	na	1.5.beta-glucosidase	1.2.Polysaccharide_deg
Sobic.006G145500	na	1.5.beta-glucosidase	1.2.Polysaccharide_deg
Sobic.006G146100	na	1.5.beta-glucosidase	1.2.Polysaccharide_deg
Sobic.001G099100	na	1.6.endoglucanase	1.2.Polysaccharide_deg
Sobic.010G101900	na	1.6.endoglucanase	1.2.Polysaccharide_deg
Sobic.010G106100	na	1.6.endoglucanase	1.2.Polysaccharide_deg
Sobic.002G273500	na	1.6.endoglucanase	1.2.Polysaccharide_deg
Sobic.007G139500	F6P phosphotransferase	na	Glycolysis
Sobic.001G425400	fructose-bisphosphatase	na	Glycolysis
Sobic.003G359100	fructose-bisphosphatase	na	Glycolysis
Sobic.003G367500	fructose-bisphosphatase	na	Glycolysis
Sobic.009G152700	fructose-bisphosphatase	na	Glycolysis
Sobic.010G219700	fructose-bisphosphatase	na	Glycolysis
Sobic.003G096000	fructose-bisphosphate aldolase	na	Glycolysis
Sobic.003G393900	fructose-bisphosphate aldolase	na	Glycolysis
Sobic.004G146000	fructose-bisphosphate aldolase	na	Glycolysis
Sobic.005G056400	fructose-bisphosphate aldolase	na	Glycolysis
Sobic.008G053200	fructose-bisphosphate aldolase	na	Glycolysis
Sobic.009G242700	fructose-bisphosphate aldolase	na	Glycolysis
Sobic.010G188300	fructose-bisphosphate aldolase	na	Glycolysis
Sobic.004G056400	glyceraldehyde-3-phosphate dehydrogenase (phosphorylating)	na	Glycolysis
Sobic.004G205100	glyceraldehyde-3-phosphate dehydrogenase (phosphorylating)	na	Glycolysis
Sobic.005G159000	glyceraldehyde-3-phosphate dehydrogenase (phosphorylating)	na	Glycolysis
Sobic.006G105900	glyceraldehyde-3-phosphate dehydrogenase (phosphorylating)	na	Glycolysis
Sobic.007G025400	glyceraldehyde-3-phosphate dehydrogenase (phosphorylating)	na	Glycolysis
Sobic.009G016700	glyceraldehyde-3-phosphate dehydrogenase (phosphorylating)	na	Glycolysis
Sobic.010G100200	glyceraldehyde-3-phosphate dehydrogenase (phosphorylating)	na	Glycolysis
Sobic.010G262500	glyceraldehyde-3-phosphate dehydrogenase (phosphorylating)	na	Glycolysis
Sobic.001G236800	phosphoglycerate kinase	na	Glycolysis
Sobic.003G257500	phosphoglycerate kinase	na	Glycolysis
Sobic.004G055200	phosphoglycerate kinase	na	Glycolysis
Sobic.009G183700	phosphoglycerate kinase	na	Glycolysis
Sobic.010G221800	phosphoglycerate kinase	na	Glycolysis
Sobic.001G253300	phosphorfructokinase	na	Glycolysis
Sobic.002G026300	phosphorfructokinase	na	Glycolysis
Sobic.002G160300	phosphorfructokinase	na	Glycolysis
Sobic.006G074800	phosphorfructokinase	na	Glycolysis
Sobic.007G101800	phosphorfructokinase	na	Glycolysis
Sobic.010G101600	phosphorfructokinase	na	Glycolysis
Sobic.002G184500	alpha-amylase	na	Starch_deg
Sobic.002G190500	alpha-amylase	na	Starch_deg
Sobic.002G225600	alpha-amylase	na	Starch_deg
Sobic.003G361700	alpha-amylase	na	Starch_deg
Sobic.004G309000	alpha-amylase	na	Starch_deg
Sobic.004G309200	alpha-amylase	na	Starch_deg
Sobic.006G063600	alpha-amylase	na	Starch_deg
Sobic.007G156400	alpha-amylase	na	Starch_deg
Sobic.007G156500	alpha-amylase	na	Starch_deg
Sobic.010G227400	alpha-glucosidase	na	Starch_deg
Sobic.001G226600	beta-amylase	na	Starch_deg
Sobic.001G293800	beta-amylase	na	Starch_deg
Sobic.001G508800	beta-amylase	na	Starch_deg
Sobic.002G136200	beta-amylase	na	Starch_deg
Sobic.003G003500	beta-amylase	na	Starch_deg
Sobic.001G089300	beta-glucosidase	na	Starch_deg
Sobic.001G123100	beta-glucosidase	na	Starch_deg
Sobic.001G123200	beta-glucosidase	na	Starch_deg
Sobic.001G153800	beta-glucosidase	na	Starch_deg
Sobic.001G458400	beta-glucosidase	na	Starch_deg
Sobic.002G247600	beta-glucosidase	na	Starch_deg
Sobic.002G261400	beta-glucosidase	na	Starch_deg
Sobic.002G400600	beta-glucosidase	na	Starch_deg
Sobic.003G311600	beta-glucosidase	na	Starch_deg
Sobic.003G332700	beta-glucosidase	na	Starch_deg
Sobic.003G389000	beta-glucosidase	na	Starch_deg
Sobic.004G029100	beta-glucosidase	na	Starch_deg
Sobic.004G029300	beta-glucosidase	na	Starch_deg
Sobic.004G029400	beta-glucosidase	na	Starch_deg
Sobic.006G117000	beta-glucosidase	na	Starch_deg
Sobic.006G117100	beta-glucosidase	na	Starch_deg
Sobic.006G117300	beta-glucosidase	na	Starch_deg
Sobic.006G117400	beta-glucosidase	na	Starch_deg
Sobic.006G117600	beta-glucosidase	na	Starch_deg
Sobic.006G145300	beta-glucosidase	na	Starch_deg
Sobic.006G145500	beta-glucosidase	na	Starch_deg
Sobic.006G145700	beta-glucosidase	na	Starch_deg
Sobic.006G145800	beta-glucosidase	na	Starch_deg
Sobic.006G145900	beta-glucosidase	na	Starch_deg
Sobic.006G146000	beta-glucosidase	na	Starch_deg
Sobic.006G146100	beta-glucosidase	na	Starch_deg
Sobic.006G146200	beta-glucosidase	na	Starch_deg
Sobic.008G080100	beta-glucosidase	na	Starch_deg
Sobic.008G080600	beta-glucosidase	na	Starch_deg
Sobic.009G113800	beta-glucosidase	na	Starch_deg
Sobic.010G132400	beta-glucosidase	na	Starch_deg
Sobic.010G170300	beta-glucosidase	na	Starch_deg
Sobic.010G233900	beta-glucosidase	na	Starch_deg
Sobic.010G240300	beta-glucosidase	na	Starch_deg
Sobic.001G099100	endoglucanase	na	Starch_deg
Sobic.002G273500	endoglucanase	na	Starch_deg
Sobic.004G318300	endoglucanase	na	Starch_deg
Sobic.006G090900	endoglucanase	na	Starch_deg
Sobic.010G101900	endoglucanase	na	Starch_deg
Sobic.010G106100	endoglucanase	na	Starch_deg
Sobic.003G358600	glycogen phosphorylase	na	Starch_deg
Sobic.010G143500	GWD	na	Starch_deg
Sobic.001G538800	phosphoglucan phosphatase	na	Starch_deg
Sobic.007G116600	phosphoglucan phosphatase	na	Starch_deg
Sobic.008G032300	phosphoglucan phosphatase	na	Starch_deg
Sobic.004G120100	PWD	na	Starch_deg
Sobic.003G213800	1,4-alpha-glucan branching enzyme	na	Starch_syn
Sobic.004G163700	1,4-alpha-glucan branching enzyme	na	Starch_syn
Sobic.006G066800	1,4-alpha-glucan branching enzyme	na	Starch_syn
Sobic.010G273800	1,4-alpha-glucan branching enzyme	na	Starch_syn
Sobic.002G383700	4-alpha-glucanotransferase	na	Starch_syn
Sobic.002G407000	4-alpha-glucanotransferase	na	Starch_syn
Sobic.001G100000	ADP-glucose pyrophosphorylase	na	Starch_syn
Sobic.001G462200	ADP-glucose pyrophosphorylase	na	Starch_syn
Sobic.002G088600	ADP-glucose pyrophosphorylase	na	Starch_syn
Sobic.002G160400	ADP-glucose pyrophosphorylase	na	Starch_syn
Sobic.003G230500	ADP-glucose pyrophosphorylase	na	Starch_syn
Sobic.007G101500	ADP-glucose pyrophosphorylase	na	Starch_syn
Sobic.009G245000	ADP-glucose pyrophosphorylase	na	Starch_syn
Sobic.002G116000	granule-bound starch synthase	na	Starch_syn
Sobic.010G022600	granule-bound starch synthase	na	Starch_syn
Sobic.002G233600	isoamylase	na	Starch_syn
Sobic.007G204600	isoamylase	na	Starch_syn
Sobic.009G127500	isoamylase	na	Starch_syn
Sobic.001G051900	pullulanase	na	Starch_syn
Sobic.006G015800	pullulanase	na	Starch_syn
Sobic.001G239500	starch synthase	na	Starch_syn
Sobic.004G238600	starch synthase	na	Starch_syn
Sobic.004G338100	starch synthase	na	Starch_syn
Sobic.006G221000	starch synthase	na	Starch_syn
Sobic.007G068200	starch synthase	na	Starch_syn
Sobic.009G209300	starch synthase	na	Starch_syn
Sobic.010G047700	starch synthase	na	Starch_syn
Sobic.010G093400	starch synthase	na	Starch_syn
Sobic.001G172300	fructokinase	na	Sucrose_deg
Sobic.003G358000	fructokinase	na	Sucrose_deg
Sobic.007G014700	fructokinase	na	Sucrose_deg
Sobic.003G386000	fructokinase	na	Sucrose_deg
Sobic.010G095000	fructokinase	na	Sucrose_deg
Sobic.003G105000	fructokinase (ribokinase activity, putative)	na	Sucrose_deg
Sobic.007G211800	fructokinase, putative, (ketohexokinase)	na	Sucrose_deg
Sobic.007G161800	fructokinase, putative,(PfkB-type carbohydrate kinase family protein)	na	Sucrose_deg
Sobic.001G494500	fructokinase-2 (putative); ribokinase activity	na	Sucrose_deg
Sobic.002G172700	glucose-6-phosphate 1-epimerase	na	Sucrose_deg
Sobic.003G244000	glucose-6-phosphate 1-epimerase	na	Sucrose_deg
Sobic.004G062000	glucose-6-phosphate 1-epimerase	na	Sucrose_deg
Sobic.006G205000	glucose-6-phosphate 1-epimerase	na	Sucrose_deg
Sobic.006G248400	glucose-6-phosphate 1-epimerase	na	Sucrose_deg
Sobic.007G087000	glucose-6-phosphate 1-epimerase	na	Sucrose_deg
Sobic.009G237700	glucose-6-phosphate 1-epimerase	na	Sucrose_deg
Sobic.001G071800	glucose-6-phosphate isomerase	na	Sucrose_deg
Sobic.002G230600	glucose-6-phosphate isomerase	na	Sucrose_deg
Sobic.006G173000	glucose-6-phosphate isomerase	na	Sucrose_deg
Sobic.007G045500	glucose-6-phosphate isomerase	na	Sucrose_deg
Sobic.002G033200	hexokinase	na	Sucrose_deg
Sobic.007G095200	hexokinase	na	Sucrose_deg
Sobic.003G035500	hexokinase	na	Sucrose_deg
Sobic.003G280400	hexokinase	na	Sucrose_deg
Sobic.003G291800	hexokinase	na	Sucrose_deg
Sobic.003G421200	hexokinase	na	Sucrose_deg
Sobic.009G069800	hexokinase	na	Sucrose_deg
Sobic.009G119100	hexokinase	na	Sucrose_deg
Sobic.009G203500	hexokinase	na	Sucrose_deg
Sobic.004G024500	INV	na	Sucrose_deg
Sobic.006G160700	INV	na	Sucrose_deg
Sobic.006G255400	INV	na	Sucrose_deg
Sobic.006G255500	INV	na	Sucrose_deg
Sobic.K041000	INV	na	Sucrose_deg
Sobic.K041100	INV	na	Sucrose_deg
Sobic.K041200	INV	na	Sucrose_deg
Sobic.005G058800	INV	na	Sucrose_deg
Sobic.K040900	INV	na	Sucrose_deg
Sobic.004G166700	INV	na	Sucrose_deg
Sobic.006G070032	INV	na	Sucrose_deg
Sobic.006G070298	INV	na	Sucrose_deg
Sobic.006G070564	INV	na	Sucrose_deg
Sobic.006G070830	INV	na	Sucrose_deg
Sobic.001G391600	INV	na	Sucrose_deg
Sobic.003G153800	INV	na	Sucrose_deg
Sobic.004G255600	INV	na	Sucrose_deg
Sobic.004G172700	INV	na	Sucrose_deg
Sobic.004G163800	INV	na	Sucrose_deg
Sobic.001G099700	INV	na	Sucrose_deg
Sobic.003G440900	INV	na	Sucrose_deg
Sobic.004G004800	INV	na	Sucrose_deg
Sobic.006G255600	INV	na	Sucrose_deg
Sobic.002G125800	phosphoglucomutase	na	Sucrose_deg
Sobic.001G116500	phosphoglucomutase	na	Sucrose_deg
Sobic.003G222500	phosphoglucomutase	na	Sucrose_deg
Sobic.001G344500	sucrose synthase	na	Sucrose_deg
Sobic.001G378300	sucrose synthase	na	Sucrose_deg
Sobic.004G357600	sucrose synthase	na	Sucrose_deg
Sobic.010G072300	sucrose synthase	na	Sucrose_deg
Sobic.010G276700	sucrose synthase	na	Sucrose_deg
Sobic.004G151800	sucrose-6-phosphatase	na	Sucrose_deg
Sobic.009G040900	sucrose-6-phosphatase	na	Sucrose_deg
Sobic.009G041000	sucrose-6-phosphatase	na	Sucrose_deg
Sobic.003G403300	sucrose-phosphate synthase	na	Sucrose_deg
Sobic.004G068400	sucrose-phosphate synthase	na	Sucrose_deg
Sobic.005G089600	sucrose-phosphate synthase	na	Sucrose_deg
Sobic.009G233200	sucrose-phosphate synthase	na	Sucrose_deg
Sobic.010G205100	sucrose-phosphate synthase	na	Sucrose_deg
Sobic.002G291200	UDP-glucose pyrophosphorylase	na	Sucrose_deg
Sobic.004G013500	UDP-glucose pyrophosphorylase	na	Sucrose_deg
Sobic.006G213100	UDP-glucose pyrophosphorylase	na	Sucrose_deg
Sobic.009G168600	UDP-glucose pyrophosphorylase	na	Sucrose_deg
Sobic.010G251200	UDP-glucose pyrophosphorylase	na	Sucrose_deg
Sobic.001G254000	sucrose transporter (SUT)	na	Sugar-related Transporters
Sobic.001G488700	sucrose transporter (SUT)	na	Sugar-related Transporters
Sobic.004G190500	sucrose transporter (SUT)	na	Sugar-related Transporters
Sobic.004G353600	sucrose transporter (SUT)	na	Sugar-related Transporters
Sobic.007G214500	sucrose transporter (SUT)	na	Sugar-related Transporters
Sobic.008G193300	sucrose transporter (SUT)	na	Sugar-related Transporters
Sobic.001G190200	sugar transporter protein (STP)	na	Sugar-related Transporters
Sobic.001G297600	sugar transporter protein (STP)	na	Sugar-related Transporters
Sobic.001G454100	sugar transporter protein (STP)	na	Sugar-related Transporters
Sobic.001G543500	sugar transporter protein (STP)	na	Sugar-related Transporters
Sobic.002G004900	sugar transporter protein (STP)	na	Sugar-related Transporters
Sobic.002G073600	sugar transporter protein (STP)	na	Sugar-related Transporters
Sobic.002G201900	sugar transporter protein (STP)	na	Sugar-related Transporters
Sobic.002G338500	sugar transporter protein (STP)	na	Sugar-related Transporters
Sobic.003G192200	sugar transporter protein (STP)	na	Sugar-related Transporters
Sobic.004G049300	sugar transporter protein (STP)	na	Sugar-related Transporters
Sobic.004G188701	sugar transporter protein (STP)	na	Sugar-related Transporters
Sobic.004G332700	sugar transporter protein (STP)	na	Sugar-related Transporters
Sobic.006G101900	sugar transporter protein (STP)	na	Sugar-related Transporters
Sobic.006G102400	sugar transporter protein (STP)	na	Sugar-related Transporters
Sobic.007G061800	sugar transporter protein (STP)	na	Sugar-related Transporters
Sobic.010G030600	sugar transporter protein (STP)	na	Sugar-related Transporters
Sobic.001G373600	SWEET family	na	Sugar-related Transporters
Sobic.001G377600	SWEET family	na	Sugar-related Transporters
Sobic.003G015200	SWEET family	na	Sugar-related Transporters
Sobic.003G038700	SWEET family	na	Sugar-related Transporters
Sobic.003G038800	SWEET family	na	Sugar-related Transporters
Sobic.003G149000	SWEET family	na	Sugar-related Transporters
Sobic.003G182800	SWEET family	na	Sugar-related Transporters
Sobic.003G213000	SWEET family	na	Sugar-related Transporters
Sobic.003G269300	SWEET family	na	Sugar-related Transporters
Sobic.003G377700	SWEET family	na	Sugar-related Transporters
Sobic.004G133500	SWEET family	na	Sugar-related Transporters
Sobic.004G133600	SWEET family	na	Sugar-related Transporters
Sobic.004G136600	SWEET family	na	Sugar-related Transporters
Sobic.004G157100	SWEET family	na	Sugar-related Transporters
Sobic.005G123500	SWEET family	na	Sugar-related Transporters
Sobic.007G191200	SWEET family	na	Sugar-related Transporters
Sobic.008G094000	SWEET family	na	Sugar-related Transporters
Sobic.008G094300	SWEET family	na	Sugar-related Transporters
Sobic.008G094400	SWEET family	na	Sugar-related Transporters
Sobic.009G080900	SWEET family	na	Sugar-related Transporters
Sobic.009G143500	SWEET family	na	Sugar-related Transporters
Sobic.009G252000	SWEET family	na	Sugar-related Transporters
Sobic.001G312900	tonoplast sugar transporter (TST)_SbTST	na	Sugar-related Transporters
Sobic.010G276100	tonoplast sugar transporter (TST)_SbTST	na	Sugar-related Transporters
Sobic.004G099300	tonoplast sugar transporter (TST)_SbTST	na	Sugar-related Transporters
Sobic.004G358100	tonoplast sugar transporter (TST)_SbTST	na	Sugar-related Transporters
Sobic.005G191900	tonoplast sugar transporter (TST)_SbTST	na	Sugar-related Transporters
Sobic.001G303900	TPP	na	T6P-related
Sobic.001G353300	TPP	na	T6P-related
Sobic.002G184600	TPP	na	T6P-related
Sobic.002G303900	TPP	na	T6P-related
Sobic.002G381400	TPP	na	T6P-related
Sobic.002G381500	TPP	na	T6P-related
Sobic.002G381600	TPP	na	T6P-related
Sobic.004G232900	TPP	na	T6P-related
Sobic.004G293500	TPP	na	T6P-related
Sobic.007G124200	TPP	na	T6P-related
Sobic.008G070200	TPP	na	T6P-related
Sobic.010G089600	TPP	na	T6P-related
Sobic.001G450800	TPS	na	T6P-related
Sobic.002G188500	TPS	na	T6P-related
Sobic.002G194700	TPS	na	T6P-related
Sobic.003G284700	TPS	na	T6P-related
Sobic.003G296000	TPS	na	T6P-related
Sobic.004G017700	TPS	na	T6P-related
Sobic.004G325900	TPS	na	T6P-related
Sobic.005G213832	TPS	na	T6P-related
Sobic.007G126100	TPS	na	T6P-related
Sobic.007G144300	TPS	na	T6P-related
Sobic.009G198900	TPS	na	T6P-related
Sobic.009G200200	TPS	na	T6P-related
Sobic.001G322500	TRE	na	T6P-related
