# Supplementary material for: Common metabolic networks contribute to carbon sink strength of sorghum internodes: implications for bioenergy improvement
Source: Biotechnol Biofuels. 2019 Nov 20;12:274. doi: 10.1186/s13068-019-1612-7 (PMC6868837; doi:10.1186/s13068-019-1612-7)
Supplement: Supplementary file 12 — Additional file 12. Selected differentially expressed genes in the cellulose biosynthesis, monolignol biosynthesis and starch and sucrose metabolic pathways. [file 13068_2019_1612_MOESM12_ESM.xlsx]

## Sheet: BBIO. Additional file12
-	-	-	-	Genotype	RIO	RIO	RIO	RIO	RIO	RIO	RIO	RIO	RIO	RIO	RIO	RIO	BTx406	BTx406	BTx406	BTx406	BTx406	BTx406	BTx406	BTx406	BTx406	BTx406	BTx406	BTx406	R9188	R9188	R9188	R9188	R9188	R9188	R9188	R9188	R9188	R9188	R9188	R9188	SIL-05	SIL-05	SIL-05	SIL-05	SIL-05	SIL-05	SIL-05	SIL-05	SIL-05
-	-	-	-	Tissue	Intd	Intd	Intd	Intd	Intd	Intd	Intd	Intd	Intd	Intd	Intd	Intd	Intd	Intd	Intd	Intd	Intd	Intd	Intd	Intd	Intd	Intd	Intd	Intd	Intd	Intd	Intd	Intd	Intd	Intd	Intd	Intd	Intd	Intd	Intd	Intd	leaf	intd	panicle	leaf	intd	panicle	leaf	intd	panicle
-	-	-	-	Stage	T1	T1	T1	T2	T2	T2	T3	T3	T3	T4	T4	T4	T1	T1	T1	T2	T2	T2	T3	T3	T3	T4	T4	T4	T1	T1	T1	T2	T2	T2	T3	T3	T3	T4	T4	T4	1DAH	1DAH	1DAH	17DAH	17DAH	17DAH	36DAH	36DAH	36DAH
geneID	geneID	Annotation3	Annotation2	Annotation1	R1	R2	R3	R1	R2	R3	R1	R2	R3	R1	R2	R3	R1	R2	R3	R1	R2	R3	R1	R2	R3	R1	R2	R3	R1	R2	R3	R1	R2	R3	R1	R2	R3	R1	R2	R3	R1	R1	R1	R1	R1	R1	R1	R1	R1
Sobic.003G049600	t1.Sobic.003G049600	1.1.1. CESA_GT2	1.1.CELLULOSE	1.Polysaccharide_synthesis	23.7931	18.1167	35.5438	17.1883	24.9337	26.8435	22.122	31.8833	28.5942	22.0955	29.3369	28.1963	33.2891	36.1538	36.2069	46.1008	34.4562	51.9894	38.6472	23.687	30.0265	31.5385	20.9019	31.1406	65.5703	53.8727	51.7772	44.5889	34.0053	32.9708	42.3873	32.8912	33.8992	35.9947	31.5385	35.0928	17.4447	32.6817	40.9991	17.2989	32.4589	84.6861	20.7569	38.5022	77.7816
Sobic.001G045700	t2.Sobic.001G045700	1.1.1. CESA_GT2	1.1.CELLULOSE	1.Polysaccharide_synthesis	5.23449	5.13974	9.63998	7.24775	6.77404	8.90573	8.47939	8.62151	10.09	7.93463	10.0426	10.2558	16.5561	11.0137	16.1298	10.469	11.6296	13.3823	9.92421	6.70298	9.2847	7.10564	6.37139	7.62672	13.1217	15.3245	10.7769	9.78209	5.66082	7.46092	10.2795	9.23733	7.74514	8.66888	8.24254	14.3771	10.2534	8.31991	25.7587	10.3908	6.94537	35.7871	12.0219	8.37044	58.3262
Sobic.002G094600	t3.Sobic.002G094600	1.1.1. CESA_GT2	1.1.CELLULOSE	1.Polysaccharide_synthesis	34.4629	7.10005	7.00784	1.84417	5.02536	2.99677	2.81236	8.71369	5.14062	2.44352	4.19548	4.97925	54.6796	47.3721	46.3808	11.042	4.74873	6.0166	1.17566	1.38313	0.253573	0.138313	0.138313	0.276625	42.3928	39.8801	36.3993	4.70263	3.59613	6.77732	0.599355	1.08345	0.87598	0.691563	1.38313	1.1526	0.0322729	17.5434	7.7747	0.0122945	0.891348	27.9115	0.0468726	0.778393	10.3811
Sobic.001G021500	t4.Sobic.001G021500	1.1.1. CESA_GT2	1.1.CELLULOSE	1.Polysaccharide_synthesis	68.5388	54.0807	46.6213	42.5845	57.8763	75.0329	50.6362	71.9175	74.6161	67.0031	62.3738	69.921	88.6354	95.5682	112.44	75.9763	47.8061	71.5445	33.4577	30.43	32.2729	23.4752	21.0619	32.3607	127.907	142.036	132.975	69.1312	57.8104	71.018	43.7253	45.1294	43.3523	42.014	53.0935	59.5875	11.9241	69.0771	36.7215	9.24821	48.4862	129.482	15.7065	51.8327	47.4623
Sobic.002G075500	t5.Sobic.002G075500	1.1.1. CESA_GT2	1.1.CELLULOSE	1.Polysaccharide_synthesis	146.108	223.474	114.032	111.389	270.399	260.38	172.009	447.237	368.957	206.992	221.696	252.811	158.337	198.895	188.395	171.216	74.0269	160.668	42.0951	33.4455	38.5632	25.8049	18.3566	38.5872	259.01	221.792	281.211	228.039	181.716	210.115	96.9726	113.84	64.7765	42.7919	76.6218	55.6944	5.4469	96.3912	44.6868	4.68445	208.05	95.1001	7.17764	197.924	40.2955
Sobic.009G063400	t6.Sobic.009G063400	1.1.1. CESA_GT2	1.1.CELLULOSE	1.Polysaccharide_synthesis	142.947	183.53	115.011	99.9246	230.802	218.607	153.206	417.928	336.686	190.646	186.17	187	197.134	219.361	230.551	130.048	50.2137	129.545	29.3689	28.3379	25.4966	15.8662	14.0307	17.4755	260.523	253.608	288.584	169.751	130.551	162.283	60.5733	63.8672	40.5582	38.2701	38.4712	22.2278	8.00687	86.9785	47.2458	7.73364	123.719	89.7092	12.7626	104.488	34.0215
Sobic.002G118700	t7.Sobic.002G118700	1.1.1. CESA_GT2	1.1.CELLULOSE	1.Polysaccharide_synthesis	201.781	326.341	221.328	254.485	371.306	605.497	414.688	744.679	779.925	654.244	645.932	611.126	515.567	565.347	549.033	445.229	147.603	407.344	78.65	72.3175	86.6095	19.3931	10.4881	64.7977	705.629	665.479	825.308	425.528	363.566	509.982	94.4151	104.551	163.281	150.814	235.268	173.505	4.27807	71.0232	27.2508	4.18059	196.586	105.222	6.47244	288.515	58.5686
Sobic.001G224300	t8.Sobic.001G224300	1.1.1. CESA_GT2	1.1.CELLULOSE	1.Polysaccharide_synthesis	51.735	177	103.04	50.6453	14.0235	18.2105	16.7479	17.1781	22.799	12.5609	34.643	21.1643	109.292	78.9504	98.2793	61.4282	38.6866	63.0341	8.28793	7.22684	2.98251	0.286779	0.200746	1.46258	69.6587	105.305	127.846	19.8738	13.3066	16.5759	1.08976	1.80671	0.860338	1.40522	1.11844	0.630915	0.0401491	155.969	5.6008	0.00764745	237.82	3.22436	0.0516203	16.5825	0.139566
Sobic.002G205500	t9.Sobic.002G205500	1.1.1. CESA_GT2	1.1.CELLULOSE	1.Polysaccharide_synthesis	63.2017	192.074	117.983	51.8971	19.1528	20.92	20.6601	23.9085	31.8607	13.0977	35.9667	24.0904	112.24	78.5603	91.5281	74.7141	42.1778	82.0426	10.2391	11.5125	4.39189	0.233888	0.441788	1.84511	67.7755	98.4927	111.902	26.5852	15.8264	22.5832	1.22141	2.67672	1.16944	0.675676	2.00104	1.27339	0.0285863	242.078	8.465	0.02772	349.865	4.82588	0.30492	27.6533	0.0597713
Sobic.009G194200	t10.Sobic.009G194200	1.2.1. CSL_GT2	1.2.Hemicellulose	1.Polysaccharide_synthesis	37.4601	13.7524	20.6765	8.83854	11.1997	11.2955	9.66816	10.9445	7.4984	14.9649	10.7211	9.38098	35.5775	35.0032	35.067	12.3165	10.8168	10.2744	5.58392	3.06318	3.89279	4.3395	6.7007	6.44544	29.515	33.695	31.6209	5.48819	6.15826	4.97766	6.66879	4.59477	6.25399	10.6892	9.47671	15.3797	1.91023	10.5786	13.5992	0.93278	3.87258	15.7988	1.35184	9.19379	6.70602
Sobic.010G008600	t11.Sobic.010G008600	1.2.1. CSL_GT2	1.2.Hemicellulose	1.Polysaccharide_synthesis	32.6595	19.0701	18.9578	13.0728	15.7008	10.9389	11.8598	12.8482	12.8482	12.1518	10.0629	11.3881	15.274	22.4618	17.3181	12.7358	12.6909	15.0719	8.06379	4.9416	7.05301	7.52471	13.3199	7.47978	12.4663	10.4447	10.8491	4.08805	3.4142	3.9982	3.21204	3.88589	2.9425	5.21114	5.09883	10.8715	3.42992	49.0828	10.0906	1.25262	14.6511	23.4651	2.77553	16.9287	22.6625
Sobic.007G137400	t12.Sobic.007G137400	1.2.1. CSL_GT2	1.2.Hemicellulose	1.Polysaccharide_synthesis	9.27871	19.3277	8.05322	9.38375	15.3361	6.96779	13.8305	21.2185	10.7493	13.5854	14.8459	10.4692	12.0798	7.66807	13.6905	3.11625	3.46639	2.55602	0.735294	0.630252	0.735294	0.35014	0.280112	1.43557	11.3796	10.8543	8.5084	3.2563	3.18627	2.41597	1.47059	1.40056	0.840336	2.66106	2.52101	5.18207	3.14426	13.031	17.1709	0.703782	3.34734	5.27194	2.62838	4.22852	4.02544
Sobic.007G050600	t13.Sobic.007G050600	1.2.1. CSL_GT2	1.2.Hemicellulose	1.Polysaccharide_synthesis	112.948	256.543	119.353	154.339	276.492	214.991	176.148	444.835	299.885	252.984	166.001	143.411	61.5473	67.4242	54.0863	34.8026	34.596	40.1286	10.0551	6.8641	7.50689	2.91552	4.2011	8.51699	62.7181	43.1359	69.6281	66.7126	52.9614	70.8219	27.64	26.1708	10.7438	26.2397	19.4674	14.7383	1.2213	20.2916	11.7952	0.449189	26.7547	57.8229	2.17478	32.3753	11.9697
Sobic.003G410700	t14.Sobic.003G410700	1.2.4. XGT_GT47	1.2.Hemicellulose	1.Polysaccharide_synthesis	73.2036	118.713	95.4092	136.427	133.333	141.417	148.004	180.539	180.04	196.756	188.174	208.932	125.649	128.693	139.571	97.8044	85.3792	100.499	55.1397	58.2335	65.9182	33.7325	31.0878	51.7465	222.954	234.83	204.99	132.335	134.232	147.555	121.307	134.581	130.24	121.357	150.948	130.539	7.26048	48.7691	46.675	8.05556	101.289	79.3014	12.1407	65.6687	41.6001
Sobic.003G410800	t15.Sobic.003G410800	1.2.4. XGT_GT47	1.2.Hemicellulose	1.Polysaccharide_synthesis	55.6967	150.617	77.5399	35.0145	49.3106	28.0116	31.6763	50.4717	47.9318	33.418	38.0987	31.5675	93.106	54.463	76.1974	61.3208	29.6081	66.074	8.34543	7.58345	6.13208	2.14078	3.59216	4.6807	60.9942	84.4702	108.019	22.3512	15.0581	17.5254	9.72424	10.1234	5.91437	6.7852	7.65602	6.02322	0.331398	107.397	10.2298	0.379777	58.7433	10.7463	1.16715	28.6018	6.32196
Sobic.009G220200	t16.Sobic.009G220200	1.2.4. XGT_GT47	1.2.Hemicellulose	1.Polysaccharide_synthesis	53.2048	116.311	64.4085	49.4007	34.445	34.8098	39.7082	53.2569	51.1725	46.8994	59.6665	51.5373	100.052	62.8973	69.7238	61.7509	44.5545	61.8551	23.4497	19.4893	17.1965	15.4768	16.2585	19.6456	78.7389	80.7712	84.5232	39.0829	31.3184	30.4325	23.5539	23.0328	17.7176	16.988	22.5117	20.5836	9.61786	75.6661	5.28574	6.32969	114.674	19.5449	10.6045	24.2592	16.42
Sobic.009G220100	t17.Sobic.009G220100	1.2.4. XGT_GT47	1.2.Hemicellulose	1.Polysaccharide_synthesis	61.0813	144.861	83.5363	42.9615	37.2138	41.5977	38.0906	53.434	54.1159	37.4574	51.0472	40.4286	84.6566	65.0268	82.2698	51.583	29.5178	52.4111	15.1486	14.8076	11.4467	9.44959	7.06283	10.4725	89.1378	112.957	110.521	27.9591	26.7901	26.7901	17.0969	15.0024	15.2947	18.1198	18.5582	11.7389	7.8162	81.0537	15.0479	6.89722	108.747	25.2963	9.5876	28.7758	18.4234
Sobic.001G460000	t18.Sobic.001G460000	1.3.1. GAUT_GT8	1.3.pectin	1.Polysaccharide_synthesis	30.3578	45.5877	24.4634	35.3322	60.2385	49.8126	49.8807	143.441	81.9421	64.77	69.4719	81.1584	33.2538	26.4736	29.8467	22.8961	19.4208	23.6797	5.3833	4.80409	5.21295	3.27087	1.94208	5.75809	29.4378	34.0716	35.6729	44.4634	42.6235	33.9693	29.2334	21.0221	13.2198	25.2129	24.3271	13.2879	2.15332	23.5945	13.5105	1.38898	30.8518	13.8308	4.17604	25.1175	7.80693
Sobic.001G479800	t19.Sobic.001G479800	1.3.1. GAUT_GT8	1.3.pectin	1.Polysaccharide_synthesis	107.35	175.438	99.6192	104.76	172.239	143.755	77.9893	90.9749	107.654	76.6184	93.6786	86.329	81.1881	46.3442	52.7037	93.2978	32.4829	82.559	52.7418	51.2567	34.0061	24.981	14.9276	24.2955	112.643	103.656	117.708	149.657	160.739	176.809	60.5103	136.329	101.523	40.0228	46.8393	28.3321	2.15283	85.985	3.83727	3.61513	107.412	5.91013	4.40467	38.9401	0.214521
Sobic.001G099100	t20.Sobic.001G099100	2.2.1. GH9	2.2.Glycoside_hydrolase	2.Reassembly_and_degradation	248.861	448.016	269.728	373.108	414.254	456.539	434.533	655.694	622.079	478.913	474.541	557.641	179.17	263.887	250.882	200.661	168.185	202.168	93.3505	64.4012	78.1043	52.241	48.604	72.41	304.813	312.675	332.403	221.014	211.83	224.284	161.572	149.082	119.838	135.672	166.863	141.073	5.92579	201.096	53.6138	6.26623	319.929	174.761	10.7017	145.776	69.4649
Sobic.002G276600	t21.Sobic.002G276600	2.2.1. GH9	2.2.Glycoside_hydrolase	2.Reassembly_and_degradation	168.983	276.978	206.907	172.792	140.728	275.68	199.121	201.256	254.081	252.449	192.968	177.857	100.879	126.748	129.259	97.4885	89.8284	97.6559	40.3098	27.7522	37.4215	18.627	17.455	30.18	114.316	128.589	137.882	77.8568	60.653	74.6756	57.0532	58.3508	51.1093	58.7275	66.6388	52.4487	2.6915	135.856	23.6989	4.89466	248.344	53.7784	4.79838	58.8447	20.7939
Sobic.003G364600	t22.Sobic.003G364600	2.2.3.GH17	2.2.Glycoside_hydrolase	2.Reassembly_and_degradation	69.3103	110.936	54.4828	109.852	158.522	132.266	119.409	124.581	115.616	117.044	133.251	99.6059	54.6798	38.0788	42.1182	18.7685	18.4236	13.7438	14.9754	6.89655	19.1133	24.532	41.9212	31.7734	57.8818	61.7734	73.2512	40.6404	55.0739	88.5222	42.5123	48.8177	59.2611	77.2414	81.0837	53.7438	22.2135	54.046	28.798	35.4943	71.4581	19.5222	6.50246	29.4039	10.3908
Sobic.010G214900	t23.Sobic.010G214900	3.1. 4CL	3.phenyl-propanoid pathway	3.phenyl-propanoid pathway	22.5346	39.9078	20.1382	8.24885	7.05069	6.58986	10.1843	9.53917	8.94009	13.6406	11.6129	10.2304	37.9263	28.9862	38.9401	21.3364	19.2166	22.2581	12.8111	10.4147	10.7373	12.1198	21.6129	16.7281	22.7189	29.4009	30.7834	6.95853	7.23502	6.58986	7.23502	8.43318	5.25346	4.10138	9.03226	19.3548	4.34255	25.2442	21.0814	5.37634	13.1674	29.7404	2.04762	9.447	40.6298
Sobic.004G062500	t24.Sobic.004G062500	3.1. 4CL	3.phenyl-propanoid pathway	3.phenyl-propanoid pathway	359.528	673.951	491.084	130.332	139.773	139.86	114.816	94.6241	135.97	82.9108	69.2745	59.6154	151.005	113.024	129.152	168.182	112.325	180.726	37.4563	25.743	31.5122	3.80245	7.08042	9.17832	99.0822	134.309	149.607	50.4371	42.0017	65.9091	23.0769	27.6661	11.451	8.3042	7.6486	6.42483	13.954	397.89	41.6725	15.4706	312.203	16.5385	17.7083	195.019	12.7069
Sobic.004G220700	t25.Sobic.004G220700	3.2. PAL	3.phenyl-propanoid pathway	3.phenyl-propanoid pathway	18.9566	22.5569	29.6106	9.73549	18.5158	4.59221	10.9478	3.78398	5.62087	9.2579	2.93902	2.05731	7.12711	4.62895	4.11462	6.24541	3.63703	4.66569	1.68993	0.47759	1.10213	0.330639	0.918442	0.440852	2.35121	3.67377	4.55547	2.35121	0.991918	1.39603	0.991918	0.698016	0.367377	0.844967	0.183688	0.514328	5.78374	111.747	12.0757	9.84203	34.9131	1.51114	22.6231	18.7521	4.09135
Sobic.004G220400	t26.Sobic.004G220400	3.2. PAL	3.phenyl-propanoid pathway	3.phenyl-propanoid pathway	129.384	292.258	211.163	65.6104	92.0058	75.2971	57.04	71.0119	69.1754	59.9568	71.9842	51.1343	149.838	164.926	157.796	140.367	87.5045	121.57	34.8578	36.9824	18.6172	3.42096	5.0054	6.98596	134.066	202.017	183.976	77.6737	49.3338	54.9874	22.2182	25.171	17.3929	8.10227	16.3486	7.59813	18.7432	152.658	72.6311	29.0181	74.11	46.4434	62.8952	31.9409	87.7062
Sobic.006G148800	t27.Sobic.006G148800	3.2. PAL	3.phenyl-propanoid pathway	3.phenyl-propanoid pathway	994.854	1449.21	996.969	177.088	236.306	253.507	120.902	130.067	235.319	87.7688	112.936	97.9556	66.6197	50.9341	50.6168	100.035	55.1639	94.0783	14.5576	8.74163	8.53014	0.881213	1.44519	1.83292	426.789	874.269	650.582	281.53	227.247	335.566	41.1703	83.8562	37.1872	20.0211	33.0983	16.1438	0.790741	1471.61	61.088	1.59793	902.545	54.5095	2.00681	181.554	21.6532
Sobic.004G220300	t28.Sobic.004G220300	3.2. PAL	3.phenyl-propanoid pathway	3.phenyl-propanoid pathway	6918.53	6734.95	10360.3	1296.3	1727.73	2201.72	971.803	891.092	1288.43	633.441	719.648	521.588	1800.29	2175.86	2495.55	3142.28	1393.5	2272.2	615.733	784.95	420.187	28.6997	34.5905	191.487	2105.75	2896.7	2679.17	807.507	643.93	1037.36	159.698	306.968	165.984	108.621	166.739	69.0014	5.14727	5267.33	163.306	15.3831	2606.48	107.865	19.9557	355.414	50.5352
Sobic.004G212300	t29.Sobic.004G212300	4.1. HCT	4.monolignol pathway	4.monolignol pathway	242.564	438.769	319.436	188.256	151.026	168.564	151.179	130.872	145.692	158.051	120.051	121.744	152.051	88.7179	105.282	105.282	124.769	95.9487	40.4103	31.5897	43.5897	19.1282	34.6667	34.1538	85.8462	83.0256	94.9744	31.1282	41.3846	49.0256	28.3077	40.4615	26.7179	23.7436	25.1282	43.8974	11.0154	301.475	62.865	7.81026	201.549	43.4188	12.0581	115.533	42.1077
Sobic.004G071000	t30.Sobic.004G071000	4.2. CAD	4.monolignol pathway	4.monolignol pathway	203.387	346.326	329.047	93.6854	84.2135	109.472	87.256	72.2158	107.979	83.4099	69.2308	56.8312	277.153	159.931	172.962	223.192	149.77	198.163	72.6751	65.2124	54.3628	14.4087	19.6326	36.969	140.241	168.944	181.573	85.1894	72.8473	120.034	52.124	59.1274	29.1045	26.1768	29.6785	14.2365	0.954841	298.45	16.77	2.124	222.794	14.5446	3.67968	156.998	5.92231
Sobic.003G203500	t31.Sobic.003G203500	4.3. CCR	4.monolignol pathway	4.monolignol pathway	20.1932	77.7778	52.7536	63.8164	44.7343	89.9034	87.0531	50.3382	76.0386	119.13	63.0435	71.0628	19.3237	38.8889	22.0773	13.3816	56.57	26.8599	19.9517	13.285	27.0531	20.0966	38.9855	38.0676	13.7198	17.0048	11.7874	7.63285	6.13527	6.81159	32.5121	33.4783	21.9324	15.4589	24.2995	36.3768	10.9662	8.20612	41.9098	15.1304	18.1353	32.2512	36.8164	113.673	23.5523
Sobic.001G037900	t32.Sobic.001G037900	4.3. CCR	4.monolignol pathway	4.monolignol pathway	53.125	71.25	49.6875	77.75	61.25	56.0625	73.8125	61.125	65.25	75.375	75.9375	75.5	38.9375	38.3125	35.1875	30.3125	38	35.75	26.5625	35.6875	34.3125	16.4375	25.0625	34.875	31.3125	30.875	28.8125	27.4375	31.5625	35.25	34.25	38.5625	40.9375	47.6875	52.9375	46.75	49.2458	59.3563	36.5583	59.6833	88.0271	104.506	59.3604	69.2083	31.8167
Sobic.007G141200	t33.Sobic.007G141200	4.3. CCR	4.monolignol pathway	4.monolignol pathway	436.224	778.371	643.258	140.719	157.324	157.007	104.495	125.542	157.113	82.3374	75.0397	77.6838	174.511	147.594	192.491	280.169	175.04	281.015	47.964	33.8974	35.9598	2.90851	5.34109	7.35061	102.803	126.018	114.172	56.6896	60.7086	85.0873	22.7393	33.5272	12.6388	7.87943	8.40825	5.65838	2.18403	578.373	3.50079	3.50256	362.736	4.05077	7.77719	122.826	7.51807
Sobic.007G047300	t34.Sobic.007G047300	4.4. COMT	4.monolignol pathway	4.monolignol pathway	1520.63	2530.76	1962.36	790.026	550.919	662.52	461.102	346.877	559.633	415.853	292.231	335.433	978.688	1130.08	1243.36	1550.92	1074.33	1441.68	580.42	601.68	441.05	123.255	204.777	232.021	876.535	1043.94	1227.61	782.677	636.693	833.806	292.913	426.772	206.929	121.837	171.496	96.9029	10.2135	1773.55	63.5363	27.9003	1079.58	42.8434	51.9073	570.978	17.3893
Sobic.010G052200	t35.Sobic.010G052200	4.5. CCoAOMT	4.monolignol pathway	4.monolignol pathway	690.765	944.525	605.871	256.794	268.734	222.493	207.322	271.9	279.485	163.918	195.251	228.298	321.768	459.367	482.85	539.116	226.649	473.549	196.306	139.248	134.037	68.0079	100.066	68.7995	295.185	343.799	433.773	208.707	192.744	266.029	72.3615	102.375	47.5594	25.1319	38.5884	28.8918	15.2836	681.044	203.566	17.0163	537.946	187.104	35.2485	446.766	72.4077
Sobic.007G218800	t36.Sobic.007G218800	4.5. CCoAOMT	4.monolignol pathway	4.monolignol pathway	456.739	1155.75	735.043	277.778	163.379	222.617	126.233	87.574	173.636	91.5187	82.7087	84.6811	367.39	381.657	428.402	306.114	212.426	301.446	99.5398	80.4734	60.0263	33.2676	82.9717	52.071	426.561	500.263	556.016	124.918	88.7574	129.717	40.3682	62.8534	58.4484	30.9665	38.3958	36.5549	1.31273	413.748	19.3798	3.22595	314.098	10.7495	0.856892	35.0449	13.1755
Sobic.003G327800	t37.Sobic.003G327800	4.6. C3H_C4H_F5H	4.monolignol pathway	4.monolignol pathway	49.386	50.3947	57.7632	28.9035	51.1842	33.5088	40.2632	34.386	28.6842	37.5877	33.5526	20.614	99.7368	97.1491	94.6491	26.0088	25.9211	19.8684	16.8421	12.8947	11.8421	6.40351	12.4123	11.1404	58.5526	70.4386	52.193	21.7544	14.1228	20.9649	11.4474	13.8596	10.9649	9.64912	9.47368	7.5	9.66374	29.8801	7.44006	9.95029	20.8933	7.57749	80.5132	13.8363	4.04094
Sobic.001G196300	t38.Sobic.001G196300	4.6. C3H_C4H_F5H	4.monolignol pathway	4.monolignol pathway	36.0069	40.621	37.3437	37.6455	39.1117	26.6063	26.4338	21.7766	19.448	26.2182	20.0086	12.8935	17.7232	7.11514	15.9552	62.7426	32.0397	51.9189	17.5507	13.5834	15.7395	4.74342	8.66753	12.1604	6.68392	5.77835	7.50323	12.7641	7.67572	12.031	3.27727	5.73523	2.41483	1.20742	1.50927	1.29366	3.57338	173.18	9.92813	3.95429	220.059	21.7522	30.3205	74.7664	15.7784
Sobic.002G126600	t39.Sobic.002G126600	4.6. C3H_C4H_F5H	4.monolignol pathway	4.monolignol pathway	72.2063	187.249	135.578	70.6781	69.0544	65.043	72.6361	67.2875	63.7058	86.7717	57.6886	40.6399	102.053	92.1203	95.0812	84.9093	81.1366	86.3419	46.7526	57.2588	40.9742	22.5406	58.0229	39.446	70.4871	77.7459	87.8223	48.7106	34.1929	43.8395	30.1337	38.9207	21.1557	9.64661	15.234	9.64661	24.5654	64.3442	60.6813	29.6975	92.972	73.4225	157.273	58.3174	63.83
Sobic.006G160700	t40.Sobic.006G160700	1.1_INV	NA	1_Sucrose_deg	0	0	0	0	0	0	0	0	0	0	0	0	0	0	0	0	0	0	0	0	0	0	0	0	0	0	0	0	0	0	0	0	0	0	0	0	2.87504	0.3063	20.4745	0.718181	0.168233	2.45852	2.05244	0.135747	4.56433
Sobic.004G024500	t41.Sobic.004G024500	1.1_INV	NA	1_Sucrose_deg	2.62295	1.96721	2.90984	2.90984	3.85246	3.97541	4.87705	3.85246	3.2377	3.27869	5.57377	4.30328	4.42623	3.93443	3.64754	1.06557	2.37705	1.51639	1.10656	0.737705	1.14754	0.737705	0.942623	1.22951	2.86885	3.72951	3.03279	1.35246	1.47541	1.59836	2.62295	2.66393	2.78689	5.16393	4.22131	5.4918	1.27186	1.91393	10.7445	1.13251	2.44262	12.9795	1.46448	2.51503	3.76503
Sobic.005G058800	t42.Sobic.005G058800	1.1_INV	NA	1_Sucrose_deg	13.4858	6.03312	9.62145	7.17666	5.28391	6.03312	5.79653	4.81073	4.96845	4.73186	5.24448	10.489	12.5789	10.8438	11.1987	4.10095	9.14826	2.99685	3.3123	2.16877	4.10095	7.92587	7.05836	8.04416	10.8833	10.3312	8.91167	3.50946	2.68139	4.81073	7.17666	6.23028	11.317	16.877	16.3644	19.6767	10.3063	15.5494	19.026	13.2597	12.2305	6.80074	8.32545	15.5639	3.35962
Sobic.004G166700	t43.Sobic.004G166700	1.1_INV	NA	1_Sucrose_deg	4.07809	3.90456	1.04121	1.30152	1.47505	0.997831	0.997831	1.47505	0.954447	1.0846	1.47505	2.73319	13.8829	4.51193	8.54664	4.42516	3.73102	3.21041	2.47289	1.0846	4.33839	7.54881	17.1367	9.50108	3.55748	1.77874	1.99566	1.99566	1.69197	0.520607	1.90889	1.73536	0.997831	0.347072	1.38829	2.03905	7.28706	2.05351	10.7448	1.80333	0.686913	9.18004	3.51121	2.52928	11.8886
Sobic.001G391600	t44.Sobic.001G391600	1.1_INV	NA	1_Sucrose_deg	6.81115	9.86842	8.82353	8.20433	5.80495	8.74613	6.92724	5.95975	7.08204	7.39164	7.35294	7.66254	8.35913	8.20433	8.39783	9.48142	7.73994	8.20433	10.8746	11.2229	9.71362	9.75232	8.24303	9.40402	10.1393	9.36533	10.9133	7.27554	6.38545	7.31424	10.0619	10.0232	10.4489	7.66254	7.43034	8.01084	5.70562	7.58256	14.8491	6.11197	6.40093	7.49484	9.61429	7.96569	8.94737
Sobic.004G255600	t45.Sobic.004G255600	1.1_INV	NA	1_Sucrose_deg	0	0	0	0	0	0	0	0	0	0	0	0	0	0	0	0	0	0	0	0	0	0	0	0	0	0	0	0	0	0	0	0	0	0	0	0	9.65417	0.478632	6.23669	9.27679	0.106509	1.08613	19.4885	0.0552268	0.728468
Sobic.003G153800	t46.Sobic.003G153800	1.1_INV	NA	1_Sucrose_deg	4.66484	3.01842	2.11682	1.52881	3.21443	2.03842	1.64641	1.96002	1.68561	1.09761	2.27362	3.09682	4.19443	3.13603	3.48883	3.52803	1.56801	2.23442	4.19443	2.94002	3.52803	9.52568	6.97766	6.31125	5.09604	4.90004	4.78244	3.44963	3.41043	3.80243	5.44884	3.95923	4.82164	3.17523	4.31203	2.74402	23.9122	4.73278	17.6624	73.9409	3.54763	5.92839	9.608	5.18228	10.4613
Sobic.004G172700	t47.Sobic.004G172700	1.1_INV	NA	1_Sucrose_deg	22.1106	14.4569	13.993	13.7611	18.593	11.9443	13.3746	14.6502	14.6502	13.4132	18.2064	18.0518	29.6482	22.3038	25.0483	12.7174	15.4233	13.5678	9.31581	7.46038	8.73599	13.0653	10.2435	10.5141	22.845	27.6382	25.6281	14.8048	14.0317	21.2988	15.23	12.9494	19.5593	22.6131	19.5593	15.8485	17.6021	24.0124	20.0129	30.1327	15.4555	21.8438	11.5372	15.8923	12.0113
Sobic.004G163800	t48.Sobic.004G163800	1.1_INV	NA	1_Sucrose_deg	11.2776	14.511	14.9448	15.1814	14.7871	21.7666	19.8738	17.6656	20.5442	21.4117	24.4874	19.0063	12.3028	16.4826	14.1167	19.9921	17.9416	22.5552	22.0032	26.459	25.0789	16.4826	16.2066	22.5552	15.3785	18.2177	17.8233	18.888	17.153	24.1325	20.9385	19.5584	24.3691	23.3044	27.918	24.8817	35.7032	18.4201	127.041	34.377	19.1128	17.0912	43.683	25.3417	27.6525
Sobic.003G440900	t49.Sobic.003G440900	1.1_INV	NA	1_Sucrose_deg	0.465839	0.362319	0.672878	0.828157	1.65631	0.672878	1.81159	1.294	1.19048	2.58799	2.89855	2.48447	0.15528	0.207039	0	0.0517598	0.931677	0.15528	0.414079	0.15528	0.362319	0.672878	1.0352	0.776398	0.569358	0.672878	0.465839	1.39752	0.672878	0.465839	1.44928	1.0352	2.12215	5.64182	4.14079	6.78054	10.2139	1.47516	10.3313	16.156	5.05866	13.5956	15.2502	7.03071	3.147
Sobic.004G004800	t50.Sobic.004G004800	1.1_INV	NA	1_Sucrose_deg	199.061	24.5175	79.1862	6.99009	0.573813	36.0459	5.84246	0.0521648	1.66927	6.57277	0.469484	1.35629	204.643	465.623	262.389	8.6072	20.6573	9.38967	5.99896	3.12989	1.19979	0.417319	0.730308	0.312989	89.9844	50.0782	106.781	0.156495	0.156495	0	0.0521648	0	0.260824	0.0521648	0.156495	0.260824	1.41714	0.347766	228.108	1.17545	0.168666	59.3375	3.68979	0.130412	4.25665
Sobic.006G255600	t51.Sobic.006G255600	1.1_INV	NA	1_Sucrose_deg	4.32043	7.69577	10.8911	5.9856	3.82538	5.35554	5.22052	4.41044	6.48065	8.10081	12.0162	5.17552	18.5869	4.77048	6.75068	3.51035	8.86589	4.41044	5.35554	6.52565	6.9757	9.94599	16.6517	12.1512	6.43564	13.5464	10.171	3.28533	4.77048	1.08011	3.69037	6.61566	4.45545	6.16562	5.13051	6.75068	2.15722	4.68197	22.0117	3.12631	4.0249	4.92499	0.781578	2.33423	4.41194
Sobic.001G344500	t52.Sobic.001G344500	1.10_sucrose synthase	NA	1_Sucrose_deg	978.284	361.934	270.452	241.466	81.1856	90.9516	133.417	71.7629	139.002	59.7816	148.612	163.931	2134.6	2238.5	2178.19	493.76	151.95	347.332	157.285	182.527	77.8783	106.209	84.9922	112.293	1139.31	1973.85	1658.6	244.836	209.423	301.061	69.142	107.644	107.582	86.3027	138.502	96.1934	9.16589	582.643	79.7546	13.8887	684.934	823.906	6.0936	96.2111	125.647
Sobic.010G072300	t53.Sobic.010G072300	1.10_sucrose synthase	NA	1_Sucrose_deg	161.255	108.487	208.621	222.207	94.3308	103.254	109.359	46.3603	77.0547	94.2637	47.1654	77.8262	203.053	204.696	264.475	450.352	229.353	282.422	450.788	491.748	312.076	441.496	257.497	304.361	394.666	651.325	504.831	335.793	360.986	418.886	345.991	409.594	506.843	358.672	383.026	269.977	50.8275	708.111	452.513	96.4788	307.977	655.185	56.8433	106.023	280.309
Sobic.001G378300	t54.Sobic.001G378300	1.10_sucrose synthase	NA	1_Sucrose_deg	31.2299	32.6787	64.5525	54.604	59.8841	96.8126	52.8976	56.6967	80.7791	56.085	42.6916	56.246	9.04701	10.9466	8.3065	76.7225	64.4559	74.018	79.105	71.4102	86.2524	59.1114	40.6632	64.1339	16.5164	10.5924	14.2305	41.9833	30.1674	34.7392	61.5905	44.9775	52.0283	51.2234	42.0798	51.159	32.4437	65.0601	90.8747	39.179	96.026	58.5759	51.3426	87.8815	36.73
Sobic.007G065500	t55.Sobic.007G065500	1.11_G6P translocator	NA	1_Sucrose_deg	58.0517	66.6501	52.8827	47.5646	46.9185	45.328	63.2704	54.9205	61.6302	66.1034	79.7714	107.306	85.8847	92.3459	87.5746	74.6521	56.9583	75.7952	61.8787	51.4911	55.0696	69.9801	47.1173	66.8489	110.338	112.276	117.296	99.6521	114.96	89.3638	98.9563	79.4732	99.4533	109.443	114.414	95.2783	18.7757	45.5749	106.304	19.5527	88.7939	120.21	30.1756	73.4476	95.0249
Sobic.002G322000	t56.Sobic.002G322000	1.11_G6P translocator	NA	1_Sucrose_deg	339.187	1269.51	102.597	588.425	2254.88	832.468	1197.29	2225.35	1537.32	820.384	1293.85	866.573	62.62	71.9932	83.4557	141.784	251.666	280.294	60.926	27.1598	166.121	16.3749	11.5754	102.484	139.864	45.2287	82.4958	1202.09	1267.19	1157.48	1008.53	698.927	357.425	331.225	274.082	76.9622	254.427	3.92245	59.7534	79.3883	166.168	209.599	1161.6	310.807	70.6606
Sobic.003G291800	t57.Sobic.003G291800	1.2_hexokinase	NA	1_Sucrose_deg	21.4161	31.7308	25.6556	43.4003	27.3601	35.2273	45.7168	29.8077	45.4108	44.9738	35.708	38.4178	32.0367	26.9231	20.236	19.3182	24.6503	20.3671	19.3182	16.6521	18.4003	12.1066	9.79021	17.6136	23.9073	20.6731	23.8636	28.8462	21.722	26.2675	41.521	43.8374	38.9423	41.6958	40.1224	33.6101	24.8558	25.3089	74.7669	24.8703	36.4889	44.4406	29.7043	43.7296	12.347
Sobic.003G386000	t58.Sobic.003G386000	1.3_fructokinase	NA	1_Sucrose_deg	41.1152	45.527	21.8137	36.6422	46.201	28.6152	32.7206	64.5221	47.1201	33.9461	38.4804	44.0564	118.689	75.1838	74.6324	25.9191	37.0098	29.7794	18.75	15.4412	16.1765	18.9338	25.1838	22.4877	40.1961	27.9412	28.9216	31.1887	40.8701	37.6838	23.652	21.3848	20.1593	23.8358	25.7966	22.9779	47.1936	28.5478	35.2574	36.4788	37.3346	27.982	46.6033	32.935	20.2185
Sobic.009G233200	t59.Sobic.009G233200	1.8_sucrose-phosphate synthase	NA	1_Sucrose_deg	58.679	55.3877	83.679	52.5023	57.2813	65.5095	42.2453	41.321	50.9468	38.8188	33.1154	41.0505	48.2417	67.11	65.0361	115.307	120.897	138.233	114.923	119.206	136.542	102.435	72.3625	100.654	68.7331	83.0703	76.6907	98.3093	75.7439	72.1371	95.807	81.2218	84.1524	91.569	78.8097	68.2597	17.2498	56.8635	35.2517	25.5102	67.6292	46.8147	31.8335	87.382	32.884
Sobic.010G205100	t60.Sobic.010G205100	1.8_sucrose-phosphate synthase	NA	1_Sucrose_deg	11.892	10.848	15.5335	9.88032	11.3573	12.8342	10.3132	14.3366	11.6628	10.0331	9.85485	10.5424	7.0792	9.2437	11.7902	15.5844	16.8322	16.3484	12.2485	13.7255	14.3112	15.0242	7.91953	11.7902	11.5355	14.3876	14.8205	15.3298	13.9801	11.5355	17.2396	15.1006	20.9829	26.2287	22.74	22.4854	20.2759	14.3358	11.5737	11.909	14.1889	11.544	11.7418	12.5932	8.52729
Sobic.004G068400	t61.Sobic.004G068400	1.8_sucrose-phosphate synthase	NA	1_Sucrose_deg	16.8554	15.3991	18.7972	15.48	21.9256	19.795	17.1791	23.2201	22.0334	19.0669	18.8781	20.6311	24.4337	22.5458	22.6807	31.3376	36.4617	34.9245	31.5264	28.3172	32.4973	28.9374	23.7594	26.5642	24.0561	24.7303	25.1618	31.7422	27.0496	24.7303	39.2395	27.0227	31.2837	41.8554	31.7961	30.5016	33.2911	38.1284	44.0921	38.7271	54.3069	30.1852	24.7393	43.0358	14.4148
Sobic.005G089600	t62.Sobic.005G089600	1.8_sucrose-phosphate synthase	NA	1_Sucrose_deg	4.06717	15.0617	9.21018	16.846	11.0994	20.2309	12.5951	13.9071	16.2687	23.747	19.8373	14.1957	2.04671	1.39071	2.28287	6.08764	12.4639	5.87772	8.92154	4.93309	7.68827	10.7059	9.44634	12.1228	1.36447	0.787195	1.12831	2.33535	1.62687	1.94175	6.87484	5.6678	3.8835	5.95644	4.46077	7.84571	128.277	16.9693	23.3342	92.0869	34.2307	12.0869	77.1635	23.5013	7.30517
Sobic.003G403300	t63.Sobic.003G403300	1.8_sucrose-phosphate synthase	NA	1_Sucrose_deg	10.841	23.5051	27.37	29.8493	28.0749	33.7628	36.4123	36.315	34.3947	39.3048	41.298	50.3889	15.0219	23.8454	14.8274	27.054	36.2421	32.7175	32.5717	25.6684	32.5231	56.9276	35.7073	44.2149	11.4001	5.78512	9.30967	19.2756	11.6918	12.9558	36.3393	26.6894	31.2105	45.2358	33.9329	29.7521	81.4673	58.4314	204.202	71.9551	59.5673	113.582	78.4435	68.5594	36.0258
Sobic.009G040900	t64.Sobic.009G040900	1.9_sucrose-6-phosphatase	NA	1_Sucrose_deg	0.707547	0.550314	0.943396	0.786164	0.314465	0.393082	0.628931	0.628931	1.10063	0.707547	0.786164	1.25786	0.786164	0.786164	0.235849	1.88679	2.98742	1.10063	1.88679	2.67296	1.72956	3.93082	2.83019	2.27987	1.41509	1.41509	1.33648	2.90881	3.45912	1.25786	2.20126	2.35849	2.75157	3.77358	1.65094	2.35849	2.68082	2.86164	1.06132	3.66876	1.85797	0.807128	0.922432	1.40461	9.48113
Sobic.004G151800	t65.Sobic.004G151800	1.9_sucrose-6-phosphatase	NA	1_Sucrose_deg	46.8571	57.7143	57.1948	64.5714	49.7143	65.1429	57.2468	60.1558	68.5195	59.9481	61.2987	55.5325	52.1558	47.4805	41.6623	44.4156	36.9351	53.0909	46.2338	46.6494	41.3506	37.6104	25.4026	39.6364	61.1948	68.6234	60.2597	49.974	57.2468	53.8701	58.5974	48.6234	55.1169	63.4286	48.8312	43.3247	148.495	58.9801	106.866	111.986	78.9126	49.271	120.521	61.8719	32.871
Sobic.004G325900	t66.Sobic.004G325900	2.1_TPS	NA	2_T6P-related	24.3384	3.73485	15.7556	3.53698	1.45931	3.38857	1.38511	0.173139	1.06357	1.0141	0.939896	5.09523	19.911	33.5395	17.586	34.9493	19.2184	25.0804	77.0715	36.7302	30.9918	146.599	94.2617	51.8674	27.3559	43.631	34.7514	20.0346	10.3883	8.558	15.3846	30.4477	30.2251	24.9814	21.5187	19.3668	60.8385	48.3239	46.6782	88.7987	9.08649	12.9928	13.4446	10.4592	77.2768
Sobic.009G200200	t67.Sobic.009G200200	2.1_TPS	NA	2_T6P-related	8.08805	4.73509	16.2785	3.55772	4.73509	3.55772	3.45534	4.37676	3.94164	3.40415	4.63271	3.94164	4.27438	6.2452	6.04044	17.0463	16.7136	17.4047	38.0343	45.3545	23.9826	64.2949	31.8915	25.0576	22.4213	15.2803	17.5326	39.2629	37.42	22.2421	38.0087	26.2094	30.0998	27.1052	15.0243	15.4594	29.9138	22.0647	31.8309	17.3441	17.0455	23.5381	25.2504	12.5646	29.6067
Sobic.001G450800	t68.Sobic.001G450800	2.1_TPS	NA	2_T6P-related	94.112	128.319	106.508	126.198	154.97	122.002	145.959	205.721	163.242	178.594	186.436	200.739	86.7461	90.1311	82.2884	92.7771	87.8903	85.5781	86.8653	61.6448	74.3027	68.6055	67.938	79.5471	71.9428	70.441	83.1704	123.337	100.381	122.098	117.163	127.58	104.172	135.375	128.677	122.861	12.5133	96.1462	32.7938	22.1756	140.859	42.3178	40.004	228.024	23.292
Sobic.004G293500	t69.Sobic.004G293500	2.2_TPP	NA	2_T6P-related	19.5853	19.3836	4.11866	5.18433	26.0081	6.91244	9.07258	26.6417	17.5403	6.99885	10.9447	30.9908	2.73618	2.79378	2.79378	9.3606	6.50922	12.0392	2.13134	0.489631	2.96659	2.36175	2.16014	2.82258	2.04493	2.10253	3.25461	6.33641	6.04839	2.90899	9.447	6.53802	2.44816	4.80991	4.89631	6.73963	24.2828	19.3078	10.6999	4.48733	1.56202	0.955261	23.0904	1.92012	6.22984
Sobic.002G184600	t70.Sobic.002G184600	2.2_TPP	NA	2_T6P-related	91.4226	25.8368	22.5418	22.8556	34.205	14.069	19.9791	7.84519	17.4686	17.6778	6.01464	5.64854	34.5711	39.1213	23.5879	46.2866	5.64854	41.841	31.0146	10.8264	14.3305	24.0586	30.9623	15.4812	23.7971	32.2176	20.3452	18.5669	36.0879	17.5732	13.7029	10.9833	7.21757	4.2364	7.21757	5.75314	71.7364	66.9944	10.5945	42.3414	44.2957	9.78208	67.7144	28.5495	55.0767
Sobic.002G303900	t71.Sobic.002G303900	2.2_TPP	NA	2_T6P-related	0.10582	0	0.10582	0	0.21164	0.10582	0	0	0	0	0.10582	0.10582	0.21164	0.10582	0.31746	0.952381	1.48148	1.16402	2.53968	0.634921	3.91534	8.88889	13.0159	3.59788	0.740741	0.529101	0.42328	0.952381	0.740741	2.01058	1.0582	2.32804	2.75132	4.44444	2.75132	4.02116	0.148148	0.768959	5.61199	0.398589	0.141093	0.843034	0.109347	1.77072	0.867725
Sobic.007G124200	t72.Sobic.007G124200	2.2_TPP	NA	2_T6P-related	82.0062	34.4479	84.4699	48.7901	34.4039	37.1755	21.0735	31.6322	42.3669	20.0176	22.8773	45.4465	22.0853	19.5777	20.6335	96.2604	111.087	85.4817	154.729	152.178	183.414	120.414	232.644	188.561	34.3159	33.7	33.524	66.52	105.675	90.1012	103.124	143.071	121.645	70.9635	83.414	109.107	25.6915	51.2172	19.214	30.5206	56.1871	5.13565	14.5461	56.1299	5.59906
Sobic.001G462200	t73.Sobic.001G462200	4.1_ADP-glucose pyrophosphorylase	NA	4_Starch_syn	23.4509	14.919	14.919	11.2965	15.062	13.6797	13.3937	15.7293	16.7779	11.8208	14.061	13.5367	15.7769	23.7369	26.0248	19.9237	10.1525	16.8255	13.8227	13.5367	13.8704	11.5825	9.86654	7.43565	22.0686	30.5052	31.7922	23.4032	22.8789	18.6368	16.7779	12.9647	16.3012	15.4433	14.3947	13.1077	14.9015	16.3092	17.8964	11.4013	13.516	17.1513	11.3298	14.6505	9.93168
Sobic.003G230500	t74.Sobic.003G230500	4.1_ADP-glucose pyrophosphorylase	NA	4_Starch_syn	15.4741	18.6155	23.4439	17.5684	28.7958	34.8458	27.6905	45.2589	34.555	28.3304	31.9372	28.7958	9.24956	12.1582	11.2275	24.2583	54.2757	29.7848	30.1338	24.84	38.0454	35.5439	24.3746	28.3304	23.502	20.5934	21.6405	43.5137	32.9843	24.8982	38.0454	34.3805	31.2973	50.2036	31.4718	39.7906	9.31937	37.0196	14.8497	10.6554	49.2069	499.442	11.7491	49.3601	443.345
Sobic.002G160400	t75.Sobic.002G160400	4.1_ADP-glucose pyrophosphorylase	NA	4_Starch_syn	47.8043	68.9251	46.8423	85.9473	119.406	144.166	143.496	159.389	154.663	115.726	193.768	145.922	66.4157	61.146	59.9749	56.7127	55.0397	67.6286	36.3864	45.3785	51.7775	23.0866	9.41029	34.6717	57.34	72.8147	66.3739	85.9055	96.0268	104.893	85.1527	63.4881	87.0765	91.1752	100.251	55.207	0.660811	23.838	38.5836	3.14095	75.2586	153.682	7.48501	78.4762	73.1465
Sobic.009G245000	t76.Sobic.009G245000	4.1_ADP-glucose pyrophosphorylase	NA	4_Starch_syn	249.462	940.82	220.709	497.969	1826.24	1232.58	983.035	1748.15	1519.55	751.334	1200.16	1320.47	71.5651	64.994	61.8479	191.836	161.888	304.421	77.8973	24.5321	105.934	4.30108	2.38949	37.1167	100.119	56.5114	73.9546	574.114	412.983	480.685	555.834	435.643	262.883	308.682	324.134	106.81	40.6399	8.17868	80.535	18.0273	319.093	202.64	200.824	199.827	66.5034
Sobic.001G100000	t77.Sobic.001G100000	4.1_ADP-glucose pyrophosphorylase	NA	4_Starch_syn	10.7836	15.7874	10.4344	33.7083	31.5361	30.1784	45.4616	41.6602	36.5012	42.5524	47.6726	42.0481	8.45617	7.25369	7.25369	3.06439	4.22808	3.8014	2.36618	2.13344	3.29713	1.35764	0.310318	3.21955	3.25834	4.38324	4.30566	4.88751	6.28394	4.61598	8.37859	4.84872	5.46936	8.3398	11.249	6.63305	115.493	21.39	20.9516	93.3049	18.0721	58.6993	129.885	25.8805	44.9586
Sobic.007G101500	t78.Sobic.007G101500	4.1_ADP-glucose pyrophosphorylase	NA	4_Starch_syn	52.7527	63.1769	49.5487	79.1065	71.5704	82.3556	90.3881	88.1318	99.9549	85.4242	88.4477	90.0271	51.5343	64.7563	57.8069	25	31.9495	30.9116	23.4657	25.722	32.5812	18.1408	11.3267	29.3773	34.4314	43.6372	41.0199	43.7726	37.139	42.5542	42.2383	37.2292	33.4838	39.2599	37.6354	28.565	162.05	90.176	81.3132	143.218	97.16	681.904	201.382	123.177	284.523
Sobic.010G093400	t79.Sobic.010G093400	4.2_starch synthase	NA	4_Starch_syn	10.7656	13.699	10.3843	14.8724	17.4831	13.3764	18.8032	21.2672	16.6911	22.9979	34.0569	27.7207	6.80551	4.25345	5.22147	11.235	11.2936	10.883	13.7577	16.1631	15.9284	15.3711	15.4004	16.6911	11.0003	9.76826	11.763	11.8803	12.7603	17.8938	9.50425	11.5283	13.0537	13.2297	18.0405	14.4911	3.05661	14.0765	8.3084	7.37851	25.8052	106.923	12.5071	38.8247	76.7224
Sobic.010G047700	t80.Sobic.010G047700	4.2_starch synthase	NA	4_Starch_syn	41.2704	114.4	35.8164	130.629	189.591	193.382	194.646	284.968	256.269	233.289	255.238	305.886	20.153	29.2318	23.6448	39.275	54.1736	65.8796	21.1839	16.3951	33.7213	8.67975	6.41836	55.6368	17.7918	11.9056	17.6921	69.7705	54.4064	57.4659	88.8593	73.5617	62.7203	62.5873	76.8873	54.6724	93.2003	29.8282	77.0535	65.3054	80.2827	235.244	211.459	165.892	201.461
Sobic.006G221000	t81.Sobic.006G221000	4.2_starch synthase	NA	4_Starch_syn	33.3039	64.7785	55.4551	47.2339	81.5076	71.9198	69.7818	86.4227	86.7534	66.2332	84.8358	96.4955	25.7439	40.9963	32.819	47.2559	43.3106	62.354	36.2795	38.4836	39.8942	25.5014	17.5226	36.7423	36.3456	42.7595	38.2411	84.4391	54.2209	49.2616	66.3875	47.322	35.7946	52.5457	46.1318	37.4256	56.9635	49.6672	35.6866	50.8838	68.1126	44.7785	112.441	95.8394	12.3687
Sobic.002G116000	t82.Sobic.002G116000	4.3_granule-bound starch synthase	NA	4_Starch_syn	23.7337	184.407	78.7627	195.55	305.97	205.246	343.705	401.664	394.935	284.443	386.469	392.221	110.854	149.566	87.5904	100.579	228.365	196.056	72.6483	29.0883	98.987	13.0608	11.4689	92.0767	111.541	62.6628	88.4949	380.463	266.027	213.097	452.931	329.414	185.601	300.832	273.951	116.896	142.535	16.6811	29.0871	147.634	163.81	165.218	313.249	112.006	32.1394
Sobic.010G273800	t83.Sobic.010G273800	4.4_1,4-alpha-glucan branching enzyme_SBE	NA	4_Starch_syn	21.5076	35.7277	28.4402	47.9014	45.1034	75.7361	67.9683	66.8198	95.1138	69.9102	77.9495	91.8772	40.4051	50.094	41.825	38.8181	40.593	48.9455	26.7697	26.2477	35.8321	16.5797	6.91167	30.0898	39.4654	42.4306	44.3516	63.625	55.4187	72.5412	70.9752	47.7344	72.0192	88.5989	81.2487	48.8829	16.5282	15.157	41.5668	23.8762	44.14	155.362	22.5726	45.6163	184.299
Sobic.006G066800	t84.Sobic.006G066800	4.4_1,4-alpha-glucan branching enzyme_SBE	NA	4_Starch_syn	113.601	442.783	116.499	409.756	788.436	639.857	642.439	949.986	816.758	506.571	801.377	879.484	66.6571	68.2927	58.6514	125.136	145.022	248.608	72.5108	42.1521	144.161	38.0775	22.6973	115.954	89.1248	59.7991	72.109	711.65	455.61	368.121	730.56	552.999	378.537	327.948	391.564	178.967	90.1435	59.099	81.2759	96.0918	439.921	238.959	282.376	310.303	87.978
Sobic.007G204600	t85.Sobic.007G204600	4.5_isoamylase	NA	4_Starch_syn	3.01837	8.07087	2.62467	13.3858	23.3268	15.1247	36.7782	45.3412	27.7887	31.5945	82.7756	45.9974	2.52625	3.37927	2.75591	3.96982	5.28215	5.93832	2.52625	2.65748	3.60892	1.44357	0.721785	3.9042	2.62467	3.47769	4.00262	14.4029	11.1877	14.3701	10.4987	7.61155	8.92388	14.206	21.8176	10.0394	2.2091	2.18941	5.58618	2.67498	5.7535	118.478	7.7231	10.7065	46.4283
Sobic.009G127500	t86.Sobic.009G127500	4.5_isoamylase	NA	4_Starch_syn	2.75418	5.09653	2.39382	7.12999	6.02317	5.43115	8.28829	12.3295	10.8366	8.39125	11.1712	9.42085	5.30245	7.00129	5.84299	1.77606	1.85328	2.80566	1.26126	1.00386	1.23552	0.41184	0.23166	0.823681	4.42728	5.48263	6.02317	5.35393	4.58172	4.32432	5.55985	2.75418	3.37194	5.58559	5.25097	2.47104	1.8979	1.24153	4.0695	1.23552	2.17761	7.31532	9.15487	4.79622	4.2471
Sobic.002G233600	t87.Sobic.002G233600	4.5_isoamylase	NA	4_Starch_syn	16.9664	18.604	20.1879	27.0067	39.5973	43.6779	35.4899	39.7315	40.698	26.5503	32.0268	27.5168	13.9597	18.6846	13.1275	15.0872	19.3557	19.4094	12.6711	9.8255	14.8188	8.61745	5.28859	11.8121	15.0872	18.1208	17.8792	16.5906	10.953	16.4832	20.6443	15.651	18.7651	20.5638	19.5168	13.9329	13.0944	13.5177	44.5978	13.8792	25.9159	16.1503	12.8653	13.2018	16.6291
Sobic.010G143500	t88.Sobic.010G143500	5.1_GWD	NA	5_Starch_deg	10.3006	15.7955	11.5834	21.4628	29.7913	34.6161	45.6251	48.7842	41.2981	41.1832	55.2365	48.7076	8.21367	8.13709	9.47731	17.8633	15.5849	21.3479	11.6791	8.27111	17.3846	8.09879	3.1591	19.9119	8.23282	8.99866	9.01781	28.5851	26.7471	27.8958	44.5912	33.6397	37.2583	34.0226	33.2567	23.9518	6.13951	5.14519	78.691	10.4793	27.9584	34.3513	35.523	69.5322	28.0177
Sobic.004G120100	t89.Sobic.004G120100	5.2_PWD	NA	5_Starch_deg	15.798	14.5649	16.7985	16.054	20.5677	25.8492	20.9167	21.0563	25.3374	20.7306	22.5919	20.4979	5.70033	8.00372	7.74779	13.006	14.8441	13.9832	11.6799	14.0996	11.8427	9.02745	5.74686	9.23685	8.93439	10.8423	10.7259	16.5658	13.7738	12.4011	13.4714	10.4002	11.7729	10.6794	9.53932	8.28292	51.0834	35.2094	49.7099	50.3816	36.2688	19.2206	59.9791	42.7935	14.6983
Sobic.003G361700	t90.Sobic.003G361700	5.5_alpha-amylase	NA	5_Starch_deg	3.42903	8.85167	6.25997	13.8357	9.92823	12.3206	19.378	13.8357	15.5104	28.5088	25.638	17.4641	6.06061	5.14354	4.06699	8.01435	14.3541	9.9681	16.1483	15.1116	20.933	15.4705	17.3844	22.5279	5.26316	5.98086	6.10048	13.9952	12.1212	10.6061	22.2089	22.2089	15.3509	17.5837	21.5311	19.8565	8.32137	7.30463	9.04838	8.70415	14.4976	4.66773	15.0558	15.2033	9.61722
Sobic.001G099100	t91.Sobic.001G099100	5.9_endoglucanase	NA	5_Starch_deg	248.861	448.016	269.728	373.108	414.254	456.539	434.533	655.694	622.079	478.913	474.541	557.641	179.17	263.887	250.882	200.661	168.185	202.168	93.3505	64.4012	78.1043	52.241	48.604	72.41	304.813	312.675	332.403	221.014	211.83	224.284	161.572	149.082	119.838	135.672	166.863	141.073	5.92579	201.096	53.6138	6.26623	319.929	174.761	10.7017	145.776	69.4649
Sobic.004G353600	t92.Sobic.004G353600	6.1_sucrose transporter (SUT)	NA	6_Sugar-related Transporters	17.6625	17.3999	20.0919	17.0387	11.0309	20.847	18.1221	20.6829	21.2738	25.673	19.501	28.2337	15.2331	16.2837	12.6724	21.1097	37.7216	23.8017	12.6067	8.04334	13.2961	10.1773	8.86408	11.6546	13.6244	12.1799	13.7886	10.4728	8.92974	12.1142	16.1852	10.9324	9.3237	15.3644	16.9074	25.4432	4.09499	30.2429	9.9803	4.27008	21.1753	14.5677	5.17181	21.8221	12.9142
Sobic.001G488700	t93.Sobic.001G488700	6.1_sucrose transporter (SUT)	NA	6_Sugar-related Transporters	100.979	132.863	199.961	108.108	116.02	108.617	89.8551	103.447	77.8692	128.241	104.74	64.4732	51.6647	78.6526	66.04	125.108	183.901	110.654	140.384	101.841	110.067	222.523	320.721	161.927	99.0599	79.9843	93.1061	56.7568	51.508	68.1551	66.9409	68.1943	54.8374	58.3235	47.9044	51.1555	413.118	239.727	85.1965	311.448	150.926	27.266	205.7	117.296	30.0209
Sobic.008G193300	t94.Sobic.008G193300	6.1_sucrose transporter (SUT)	NA	6_Sugar-related Transporters	94.0391	83.3572	87.9828	103.863	95.279	90.3672	95.8989	107.725	94.6113	108.965	100.095	90.4149	75.0119	87.506	101.192	75.918	78.8746	70.9585	75.5365	77.587	83.3572	50.2623	60.8011	67.3343	69.2895	82.0696	88.9843	56.9385	57.0815	75.4888	57.0339	68.4311	65.999	69.7186	66.619	79.5422	76.5236	119.03	31.003	87.8525	104.198	48.5996	78.0178	116.493	25.1089
Sobic.009G143500	t95.Sobic.009G143500	6.3_SWEET family	NA	6_Sugar-related Transporters	0.11236	0.224719	0.505618	0.168539	0.11236	0	0.280899	0.0561798	0	0.674157	0	0.168539	0.337079	0.393258	0.0561798	0.449438	1.06742	0.730337	0.617978	0.0561798	0.842697	1.01124	1.01124	3.20225	0.224719	0.337079	0.168539	0	0	0.280899	0.393258	0.617978	0.617978	1.1236	0.0561798	0.674157	49.6217	0.357678	9.19663	47.5918	0.0749064	3.2603	17.5993	0.0468165	7.85581
Sobic.005G123500	t96.Sobic.005G123500	6.3_SWEET family	NA	6_Sugar-related Transporters	2.68456	3.62416	4.36242	2.75168	1.07383	0.201342	1.47651	2.08054	0.939597	4.02685	6.04027	8.72483	3.02013	1.00671	2.21477	1.27517	4.49664	3.69128	0.268456	1.14094	1.54362	3.75839	4.69799	3.62416	18.1208	6.51007	6.97987	2.68456	2.48322	0.738255	4.49664	4.49664	5.50336	28.7248	24.6309	16.7114	0	2.46309	0.50783	0.0536913	0.163311	1.09172	4.45414	5.3915	26.5034
Sobic.003G182800	t97.Sobic.003G182800	6.3_SWEET family	NA	6_Sugar-related Transporters	6.40496	5.02755	6.5427	3.0303	2.47934	4.61433	2.96143	2.96143	3.44353	4.95868	4.2011	5.23416	12.741	14.7383	12.259	3.92562	7.43802	4.13223	3.65014	5.71625	5.50964	6.19835	7.50689	8.4022	12.0523	14.2562	11.8457	1.03306	1.10193	2.54821	2.41047	2.82369	2.3416	5.3719	5.16529	7.78237	1.65978	1.73324	13.2461	1.10882	2.4977	4.45363	1.23049	4.85996	5.01837
Sobic.004G133500	t98.Sobic.004G133500	6.3_SWEET family	NA	6_Sugar-related Transporters	16.3677	24.8879	126.607	17.713	16.3677	16.9656	17.713	14.7982	13.2287	19.5815	25.4111	21.2257	67.4141	104.036	77.5785	88.864	70.4036	69.6562	62.0329	52.3916	52.3916	228.55	338.117	135.277	122.123	95.3662	90.4335	39.5366	28.849	14.4245	72.6457	44.7683	60.1644	58.9686	56.4275	41.2556	19.4718	13.6024	175.09	10.1819	19.7484	59.3373	26.6393	42.4016	75.1943
Sobic.003G377700	t99.Sobic.003G377700	6.3_SWEET family	NA	6_Sugar-related Transporters	53.0528	37.7001	21.8139	37.8779	138.648	40.7825	38.2336	27.2081	25.0148	35.1512	40.249	38.767	45.2282	27.6823	48.607	75.3408	92.9461	76.9413	84.7066	81.4464	86.722	50.5039	58.4469	65.9158	58.8026	52.8156	52.6971	162.359	137.582	98.933	74.0368	122.881	114.582	40.9603	50.0889	45.8803	19.9941	26.5936	37.8166	34.5406	26.5659	105.546	12.954	46.1786	41.9048
Sobic.001G377600	t100.Sobic.001G377600	6.3_SWEET family	NA	6_Sugar-related Transporters	2.29412	5.23529	16.5882	4.17647	3.52941	9.35294	4.05882	6.23529	8.52941	4.41176	9.82353	8.88235	2.23529	2.94118	1.17647	6.82353	4.64706	11.3529	8.64706	3.88235	6.58824	7.52941	5.82353	13.1176	9.47059	2.58824	4.41176	8.17647	5.94118	5.17647	20.7647	9.11765	11.9412	18.1765	9.70588	7.47059	0.0156863	0.660784	22.551	0.0313725	1.31176	93.8137	0.15098	1.32941	28.8294
Sobic.007G191200	t101.Sobic.007G191200	6.3_SWEET family	NA	6_Sugar-related Transporters	5.84764	2.14592	3.43348	0.643777	1.60944	1.87768	1.07296	2.95064	1.71674	2.73605	2.41416	1.07296	18.9914	9.33476	16.4163	13.1974	7.18884	12.9292	6.75966	5.15021	4.56009	2.19957	1.4485	1.66309	7.72532	7.67167	6.49142	4.82833	6.49142	5.09657	2.84335	2.41416	2.25322	3.16524	2.46781	0.643777	0.0143062	0.439914	35.9746	0	0.202074	94.6692	0.0143062	0.792203	14.7014
Sobic.004G157100	t102.Sobic.004G157100	6.3_SWEET family	NA	6_Sugar-related Transporters	8.23786	20.8402	18.0033	3.38243	1.63666	17.2395	1.80033	3.32788	12.7114	1.96399	8.94708	10.802	38.5706	80.4146	17.4032	13.5297	9.71086	16.4757	3.27332	4.36443	3.00055	0.163666	0.0545554	0.381888	10.2564	1.25477	12.6568	0.490998	0.0545554	0.981997	0.163666	0.327332	0.545554	0	0.600109	0	0	0.976541	221.026	0.0436443	0.0436443	347.865	0	0	156.421
Sobic.009G080900	t103.Sobic.009G080900	6.3_SWEET family	NA	6_Sugar-related Transporters	4.46429	8.1044	26.6484	3.02198	5.1511	5.49451	8.92857	14.7665	12.0879	14.9725	25.0687	20.5357	6.18132	11.5385	11.0577	52.1978	28.5714	45.8791	115.522	125.893	110.027	352.541	221.841	181.731	52.1978	29.533	32.0055	104.808	92.8571	95.6731	140.041	91.0027	127.885	118.819	82.8984	95.1923	71.7056	24.0614	4.93132	92.603	23.7363	8.08608	67.967	28.3333	12.7244
Sobic.003G149000	t104.Sobic.003G149000	6.3_SWEET family	NA	6_Sugar-related Transporters	0	0	0	0	0	0	0	0	0	0	0	0	0	0	0	0	0	0	0	0	0	0	0	0	0	0	0	0	0	0	0	0	0	0	0	0	9.72764	8.73104	32.8134	9.21387	10.8202	0.0309502	3.53141	7.51161	0.0247601
Sobic.003G213000	t105.Sobic.003G213000	6.3_SWEET family	NA	6_Sugar-related Transporters	0.668003	0.734803	2.47161	1.002	1.0688	2.60521	0.734803	1.2024	1.60321	0.467602	1.87041	2.73881	0.133601	0.334001	0.0668003	1.1356	1.53641	1.2024	2.00401	0.801603	2.07081	5.47762	7.88243	3.87442	0.668003	0.400802	0.734803	1.2024	1.0688	0.801603	6.81363	4.60922	5.07682	4.60922	5.67802	5.41082	2.49833	0.485415	73.0884	2.97261	0.340681	6.15898	2.19996	0.316188	4.1483
Sobic.008G094300	t106.Sobic.008G094300	6.3_SWEET family	NA	6_Sugar-related Transporters	0	0	0	0	0	0	0	0.0680735	0	0.0680735	0	0	0.476515	2.79101	1.70184	4.76515	0.544588	3.3356	4.28863	2.3145	2.58679	7.89653	6.12662	4.35671	1.76991	3.40368	2.51872	0.408441	0.340368	0.0680735	1.63376	1.2934	2.17835	1.76991	3.88019	4.69707	12.9794	7.35194	1.81529	7.10007	3.96642	0.270025	2.11936	3.81666	0.0521897
Sobic.008G094400	t107.Sobic.008G094400	6.3_SWEET family	NA	6_Sugar-related Transporters	17.9641	7.48503	19.985	14.3713	20.8832	8.98204	9.20659	5.83832	5.76347	8.98204	12.5	6.36228	4.79042	8.83234	9.43114	36.6018	5.98802	26.2725	14.1467	6.13772	10.479	49.7006	25.8234	22.9042	34.2814	43.9371	26.6467	24.8503	11.8263	11.003	23.8024	16.5419	21.3323	27.994	28.8922	12.5749	53.8523	26.4945	7.22305	27.5399	15.0349	0.943114	38.0863	12.9641	0.711078
Sobic.004G136600	t108.Sobic.004G136600	6.3_SWEET family	NA	6_Sugar-related Transporters	113.174	110.652	187.526	105.676	170.007	86.6153	99.5795	67.9047	47.232	75.6833	59.9159	30.3434	29.2922	39.5936	39.7337	157.744	84.3027	93.2726	156.062	86.6153	100.14	195.235	216.538	148.003	187.877	90.8199	123.196	162.929	149.264	114.786	199.79	113.245	142.397	160.967	140.294	86.1948	47.1572	313.763	19.2946	46.8115	229.897	2.64891	33.1722	264.798	2.5181
Sobic.003G269300	t109.Sobic.003G269300	6.3_SWEET family	NA	6_Sugar-related Transporters	1.81818	14.2545	11.6364	27.7091	14.4727	28.8	55.8545	19.7818	19.7091	62.0364	48	36.9455	1.23636	1.81818	1.01818	0.872727	33.5273	2.18182	3.78182	1.89091	4.29091	2.10909	4	17.2364	1.01818	1.52727	2.03636	2.76364	1.52727	3.56364	9.96364	9.38182	13.0909	37.0182	33.5273	31.7091	42.2085	3.41818	14.7321	23.9685	9.37455	4.17212	95.9976	7.68727	2.29576
Sobic.008G094000	t110.Sobic.008G094000	6.3_SWEET family	NA	6_Sugar-related Transporters	81.3591	84.8504	129.052	181.421	185.411	148.566	162.531	171.696	121.883	207.107	177.93	124.938	14.5262	40.8978	32.6683	168.828	173.815	176.122	238.716	174.626	223.067	346.259	307.045	308.479	114.339	94.0773	116.833	219.514	184.788	157.855	344.576	208.541	304.052	336.409	333.853	246.446	1087.52	195.158	104.453	734.25	312.192	42.3234	1032.14	322.7	18.8134
Sobic.005G191900	t111.Sobic.005G191900	6.4_tonoplast sugar transporter (TST)	NA	6_Sugar-related Transporters	14.5204	12.3042	15.0172	12.1131	14.2147	14.979	11.5017	15.6668	16.5075	12.6863	11.4253	10.7757	15.0936	16.7367	16.8896	21.7425	14.7879	19.2969	19.3733	17.692	17.5392	20.7107	12.4952	13.7944	18.7619	21.3985	20.6343	19.8319	19.8701	17.0424	15.0554	14.253	16.5075	14.8261	13.6034	12.8773	18.2474	27.9455	21.9985	21.1604	30.67	17.9952	16.3317	29.5338	13.9715
Sobic.001G312900	t112.Sobic.001G312900	6.4_tonoplast sugar transporter (TST)	NA	6_Sugar-related Transporters	198.291	182.419	204.305	346.434	311.6	273.447	310.845	263.687	273.71	351.857	283.832	275.682	86.5922	89.4183	102.3	237.923	230.956	239.961	215.774	168.124	213.408	129.182	143.444	186.264	156.72	131.318	168.485	282.353	249.951	327.703	230.135	283.437	216.628	218.863	240.946	299.704	44.3006	284.129	23.7145	62.9379	548.216	39.0601	61.9695	401.95	33.5097
Sobic.004G099300	t113.Sobic.004G099300	6.4_tonoplast sugar transporter (TST)	NA	6_Sugar-related Transporters	186.007	189.267	183.179	217.83	265.118	204.27	221.235	283.179	285.17	266.33	234.045	236.815	94.3162	73.2545	93.6815	88.3728	56.4051	82.4582	53.0006	40.3635	65.9261	34.0739	33.3814	42.0946	87.6803	77.6976	103.837	63.4449	55.4241	90.1039	59.7519	78.8229	57.1264	50.0577	55.1356	63.9354	38.6853	132.559	96.859	61.2839	275.31	71.0444	99.245	216.029	18.9152
Sobic.006G147400	Sobic.006G147400	Dry gene	NA	NA	0.114548	0.229095	0	0	0.114548	0	0.114548	0	0.114548	0.229095	0.114548	0	3.43643	2.4055	2.63459	0.801833	1.26002	1.60367	1.37457	0.91638	0.91638	1.03093	0.687285	1.48912	0	0	0	0	0	0	0	0	0	0	0	0.114548	0	0	0	0	0	0	0	0	0
[truncated: 8 more columns]
