# Supplementary material for: Common metabolic networks contribute to carbon sink strength of sorghum internodes: implications for bioenergy improvement
Source: Biotechnol Biofuels. 2019 Nov 20;12:274. doi: 10.1186/s13068-019-1612-7 (PMC6868837; doi:10.1186/s13068-019-1612-7)
Supplement: Supplementary file 15 — Additional file 15. Summary of the substrate selectivity and phylogenetic clades of SWEET proteins. [file 13068_2019_1612_MOESM15_ESM.xlsx]

## Sheet: Add.file15
Additional File15. Summary of the substrate selectivity and phylogenetic clades of SWEET proteins.
clade	Arabidopsis (17 genes)	functional evidence	Cucumber (17 genes)	functional evidence	Rice (22 genes)	functional evidence	Maize (24 genes)	functional evidence	Other species	functional evidence	Sorghum (23 genes)
I	AtSWEET1	glucose; Chen et al. 2010	CsSWEET1	glucose, Li et al. 2017	OsSWEET1a		ZmSWEET1a		SlSWEET (Fgr)	glucose, Shammai et al. 2018	SbSWEET 3-8
					OsSWEET1b		ZmSWEET1b				SbSWEET 9-2
I	AtSWEET2		CsSWEET2	glucose +fructose, Li et al. 2017	OsSWEET2a		ZmSWEET2				SbSWEET 3-5
					OsSWEET2b						SbSWEET 3-7
					OsSWEET2c
I	AtSWEET3		CsSWEET3		OsSWEET3a		ZmSWEET3a				SbSWEET 9-1
					OsSWEET3b		ZmSWEET3b				SbSWEET 3-1
II	AtSWEET4	glucose; Chen et al. 2010	CsSWEET5a	glucose + fructose, Li et al. 2017	OsSWEET4	hexose, Yang et al. 2018	ZmSWEET4a		VsSWEET4	glucose, Chong et al. 2014	SbSWEET 4-1
							ZmSWEET4b				SbSWEET 4-2
							ZmSWEET4c	hexose, Sosso et al. 2015			SbSWEET 4-3
II	AtSWEET5	glucose; Chen et al. 2010	CsSWEET5b		OsSWEET5						SbSWEET 9-3
			CsSWEET5c
II	AtSWEET6				OsSWEET6a		ZmSWEET6a
							ZmSWEET6b
II	AtSWEET7	glucose; Chen et al. 2010	CsSWEET7a		OsSWEET6b
			CsSWEET7b	hexose, Li et al. 2017	OsSWEET7a						SbSWEET 3-6
					OsSWEET7b
					OsSWEET7c
					OsSWEET7d
					OsSWEET7e
II	AtSWEET8	glucose; Chen et al. 2010
III	AtSWEET9		CsSWEET9
III	AtSWEET10		CsSWEET10	sucrose, Li et al. 2017					sweet potato IbSWEET10	sucrose, Li et al. 2017
III	AtSWEET11	sucrose, Chen et al. 2012			OsSWEET11	sucrose, Yang et al. 2018; sucrose, Chen et al. 2012; glucose_weak, Chen et al. 2010;	ZmSWEET11a		cottonGhSWEET10	sucrose, Cox et al. 2017	SbSWEET 7-1
							ZmSWEET11b				SbSWEET 3-2
											SbSWEET 3-3
III	AtSWEET12	sucrose, Chen et al. 2012	CsSWEET12a		OsSWEET12		ZmSWEET12a				SbSWEET 1-1
							ZmSWEET12b
III	AtSWEET13	glucose; Chen et al. 2010; GA, Kanno et al. 2016; sucrose, Han et al. 2017;	CsSWEET12b		OsSWEET13		ZmSWEET13a	sucrose, Bezrutczyk etal. 2018			SbSWEET 8-3
							ZmSWEET13b	sucrose, Bezrutczyk etal. 2018			SbSWEET 8-2
							ZmSWEET13c	sucrose, Bezrutczyk etal. 2018			SbSWEET 8-1
III	AtSWEET14	GA, Kanno et al. 2016	CsSWEET12c	sucrose, Li et al. 2017	OsSWEET14	glucose_weak, Chen et al. 2010	ZmSWEET14a				SbSWEET 5-1
							ZmSWEET14b
III	AtSWEET15		CsSWEET15		OsSWEET15	sucrose, Yang et al. 2018	ZmSWEET15a				SbSWEET 4-4
							ZmSWEET15b
IV	AtSWEET16	glucose, Klemens, et al. 2013	CsSWEET17a		OsSWEET16		ZmSWEET16				SbSWEET 1-2
IV	AtSWEET17	fructose, Chardon et al. 2013	CsSWEET17b				ZmSWEET17a				SbSWEET 3-4
			CsSWEET17c	hexose, Li et al. 2017			ZmSWEET17b

## Sheet: Add.file15.references
Abbreviation of Reference	Reference
Chen et al. 2010	Chen LQ, Hou BH, Lalonde S, Takanaga H, Hartung ML, Qu XQ, Guo WJ, Kim JG, Underwood W, Chaudhuri B, et al. 2010. Sugar transporters for intercellular exchange and nutrition of pathogens. Nature 468, 527-532.
Chen et al. 2012	Chen LQ, Qu XQ, Hou BH, Sosso D, Osorio S, Fernie AR, Frommer WB. 2012. Sucrose efflux mediated by SWEET proteins as a key step for phloem transport. Science 335, 207-211.
Chardon et al. 2013	Chardon F, Bedu M, Calenge F, Klemens P, Spinner L, Clement G, Chietera G, Leran S, Ferrand M, Lacombe B, et al. 2013. Leaf fructose content is controlled by the vacuolar transporter SWEET17 in Arabidopsis. Current Biology 23, 697-702.
Klemens et al. 2013	Klemens PA, Patzke K, Deitmer J, Spinner L, Le HR, Bellini C, et al. 2013. Overexpression of the vacuolar sugar carrier AtSWEET16 modifies germination, growth, and stress tolerance in Arabidopsis. Plant Physiology, 163, 1338-1352.
Chong et al. 2014	Chong J, Piron MC, Meyer S, Merdinoglu D, Bertsch C, Mestre P. 2014. The SWEET family of sugar transporters in grapevine: VvSWEET4 is involved in the interaction with Botrytis cinerea. Journal of Experimental Botany, 65, 6589-6601.
Sosso et al. 2015	Sosso D, Luo D, Li QB, Sasse J, Yang J, Gendrot G, Suzuki M, Koch KE, McCarty DR, Chourey PS, et al. 2015. Seed filling in domesticated maize and rice depends on SWEET-mediated hexose transport. Nature Genetics 47, 1489-1496.
Kanno et al. 2016	Kanno Y, Oikawa t, Chiba Y, Ishimaru Y, Shimizu T, Sano N, Koshiba T, Kamiya Y, Ueda M, Seo M. 2016. AtSWEET13 and AtSWEET14 regulate gibberellin-mediated physiological processes. Nature Communications, 7, 13245.
Cox et al. 2017	Cox KL, Meng F, Wilkins KE, Li F, Wang P, Booher NJ, Carpenter SC, Chen LQ, Zheng H, Gao X, et al. 2017. TAL effector driven induction of a SWEET gene confers susceptibility to bacterial blight of cotton. Nature Communications, 8,15588.
Li et al. 2017	Li Y, Feng S, Ma S, Sui X, Zhang Z. 2017. Spatiotemporal expression and substrate specificity analysis of the cucumber SWEET gene family. Frontiers in Plant Science 8, 1855.
Bezrutczyk et al. 2018	Bezrutczyk M, Hartwig T, Horschman M, Char SN, Yang J, Yang B, Frommer WB, Sosso D. 2018. Impaired phloem loading in zmsweet13a,b,c sucrose transporter triple knock-out mutants in Zea mays. New Phytologist 218, 594-603.
Shammai et al. 2018	Shammai A, Petreikov M, Yeselson Y, Faigenboim A, Moy‐Komemi M, Cohen S, Cohen D, Besaulov E, Efrati A, Houminer N. et al. 2018.Natural genetic variation for expression of a SWEET transporter among wild species of Solanum lycopersicum (tomato) determines the hexose composition of ripening tomato fruit. The Plant Journal, https://doi.org/10.1111/tpj.14035.
Yang et al. 2018	Yang J, Luo D, Yang B, Frommer WB, Eom J-S. 2018. SWEET11 and 15 as key players in seed filling in rice. New Phytologist 218, 604–615.
